# Supplementary material for: Quantifying the Extent to Which Junior Performance Predicts Senior Performance in Olympic Sports: A Systematic Review and Meta-analysis
Source: Sports Med. 2023 Sep 7;54(1):95–104. doi: 10.1007/s40279-023-01906-0 (PMC10799111; doi:10.1007/s40279-023-01906-0)
Supplement: Supplementary file 1 — Supplementary file1 (XLSX 103 KB) [file 40279_2023_1906_MOESM1_ESM.xlsx]

## Sheet: overall
study_id	study_id_dependent_2_chi	authors	year	study_publ	meth_data_collection	sample_country	sample_country_group	sport	sport_type	ind_team_sport	sex	diff_jun_age_age_t1_cat	leveling_jun	leveling_sen	Senior_level_narrow_wide	es_indicator	overall_n_chi	es
1	1.1	Barreiros & Fonseca	2012	published	Docu	POR	national samples/western european	Judo	combat	individual sports	female	junior (-2)	cat 1: part./not part. in int. (maj.) comp.	cat 1: part./not part. in int. (maj.) comp.	narrow	chi	12	0.201435
1	1.1	Barreiros & Fonseca	2012	published	Docu	POR	national samples/western european	Judo	combat	individual sports	female	junior (0)	cat 1: part./not part. in int. (maj.) comp.	cat 1: part./not part. in int. (maj.) comp.	narrow	chi	12	0.370479
1	1.2	Barreiros & Fonseca	2012	published	Docu	POR	national samples/western european	Swimming	cgs	individual sports	female	junior (-2)	cat 1: part./not part. in int. (maj.) comp.	cat 1: part./not part. in int. (maj.) comp.	narrow	chi	17.5	0.190347
1	1.2	Barreiros & Fonseca	2012	published	Docu	POR	national samples/western european	Swimming	cgs	individual sports	female	junior (0)	cat 1: part./not part. in int. (maj.) comp.	cat 1: part./not part. in int. (maj.) comp.	narrow	chi	17.5	0.258199
1	1.3	Barreiros & Fonseca	2012	published	Docu	POR	national samples/western european	Volleyball	game	team sports	female	junior (-2)	cat 1: part./not part. in int. (maj.) comp.	cat 1: part./not part. in int. (maj.) comp.	narrow	chi	18.5	0
1	1.3	Barreiros & Fonseca	2012	published	Docu	POR	national samples/western european	Volleyball	game	team sports	female	junior (0)	cat 1: part./not part. in int. (maj.) comp.	cat 1: part./not part. in int. (maj.) comp.	narrow	chi	18.5	0
1	1.4	Barreiros & Fonseca	2012	published	Docu	POR	national samples/western european	Judo	combat	individual sports	male	junior (-2)	cat 1: part./not part. in int. (maj.) comp.	cat 1: part./not part. in int. (maj.) comp.	narrow	chi	37.5	0.317026
1	1.4	Barreiros & Fonseca	2012	published	Docu	POR	national samples/western european	Judo	combat	individual sports	male	junior (0)	cat 1: part./not part. in int. (maj.) comp.	cat 1: part./not part. in int. (maj.) comp.	narrow	chi	37.5	0.299187
1	1.5	Barreiros & Fonseca	2012	published	Docu	POR	national samples/western european	Soccer	game	team sports	male	junior (-2)	cat 1: part./not part. in int. (maj.) comp.	cat 1: part./not part. in int. (maj.) comp.	narrow	chi	131	0.132608
1	1.5	Barreiros & Fonseca	2012	published	Docu	POR	national samples/western european	Soccer	game	team sports	male	junior (0)	cat 1: part./not part. in int. (maj.) comp.	cat 1: part./not part. in int. (maj.) comp.	narrow	chi	131	0.140812
1	1.6	Barreiros & Fonseca	2012	published	Docu	POR	national samples/western european	Swimming	cgs	individual sports	male	junior (-2)	cat 1: part./not part. in int. (maj.) comp.	cat 1: part./not part. in int. (maj.) comp.	narrow	chi	27	0.380312
1	1.6	Barreiros & Fonseca	2012	published	Docu	POR	national samples/western european	Swimming	cgs	individual sports	male	junior (0)	cat 1: part./not part. in int. (maj.) comp.	cat 1: part./not part. in int. (maj.) comp.	narrow	chi	27	0.304536
1	1.7	Barreiros & Fonseca	2012	published	Docu	POR	national samples/western european	Volleyball	game	team sports	male	junior (-2)	cat 1: part./not part. in int. (maj.) comp.	cat 1: part./not part. in int. (maj.) comp.	narrow	chi	22.5	0.140848
1	1.7	Barreiros & Fonseca	2012	published	Docu	POR	national samples/western european	Volleyball	game	team sports	male	junior (0)	cat 1: part./not part. in int. (maj.) comp.	cat 1: part./not part. in int. (maj.) comp.	narrow	chi	22.5	0.0924995
2	2.1	Barth et al	2019	unpublished	Docu	AUT	national samples/western european	Alpine Ski Racing	cgs	individual sports	male	junior (0)	cat 2: achiev./not achiev. placing in int. comp.	cat 2: achiev./not achiev. placing in int. comp.	wide	chi	170	0.0740922
2	2.2	Barth et al	2019	unpublished	Docu	AUT	national samples/western european	Alpine Ski Racing	cgs	individual sports	female	junior (0)	cat 2: achiev./not achiev. placing in int. comp.	cat 2: achiev./not achiev. placing in int. comp.	wide	chi	145	0.357023
3	3.1	Björndal et al	2018	published	Docu	NOR	national samples/western european	Handball	game	team sports	male	junior (-2)	cont 2: number of int. comp.	cont 2: number of int. comp.	narrow	rs	169	0.19
3	3.1	Björndal et al	2018	published	Docu	NOR	national samples/western european	Handball	game	team sports	male	junior (0)	cont 2: number of int. comp.	cont 2: number of int. comp.	narrow	rs	169	0.48
3	3.2	Björndal et al	2018	published	Docu	NOR	national samples/western european	Handball	game	team sports	female	junior (-2)	cont 2: number of int. comp.	cont 2: number of int. comp.	narrow	rs	159	0.14
3	3.2	Björndal et al	2018	published	Docu	NOR	national samples/western european	Handball	game	team sports	female	junior (0)	cont 2: number of int. comp.	cont 2: number of int. comp.	narrow	rs	159	0.31
4	4.1	Brouwers et al	2010	published	Docu	Int	international samples	Tennis	game	individual sports	male	junior (-4)	cat 2: achiev./not achiev. placing in int. comp.	cat 2: achiev./not achiev. placing in int. comp.	wide	chi	1897	0.108274
4	4.2	Brouwers et al	2010	published	Docu	Int	international samples	Tennis	game	individual sports	female	junior (-4)	cat 2: achiev./not achiev. placing in int. comp.	cat 2: achiev./not achiev. placing in int. comp.	wide	chi	1624	0.132932
5	5.1	Brustio et al	2021	published	Docu	EUR	international samples	Swimming	cgs	individual sports	female	junior (-2)	cont 1: seasonal peak perf. in int. comp.	cont 1: seasonal peak perf. in int. comp.	narrow	r	56.875	0.08
5	5.1	Brustio et al	2021	published	Docu	EUR	international samples	Swimming	cgs	individual sports	female	junior (-2)	cont 1: seasonal peak perf. in int. comp.	cont 1: seasonal peak perf. in int. comp.	narrow	r	56.875	0.13
5	5.1	Brustio et al	2021	published	Docu	EUR	international samples	Swimming	cgs	individual sports	female	junior (0)	cont 1: seasonal peak perf. in int. comp.	cont 1: seasonal peak perf. in int. comp.	narrow	r	56.875	0.18
5	5.1	Brustio et al	2021	published	Docu	EUR	international samples	Swimming	cgs	individual sports	female	junior (0)	cont 1: seasonal peak perf. in int. comp.	cont 1: seasonal peak perf. in int. comp.	narrow	r	56.875	0.42
5	5.2	Brustio et al	2021	published	Docu	EUR	international samples	Swimming	cgs	individual sports	female	junior (-2)	cont 1: seasonal peak perf. in int. comp.	cont 1: seasonal peak perf. in int. comp.	narrow	r	56.0625	0.19
5	5.2	Brustio et al	2021	published	Docu	EUR	international samples	Swimming	cgs	individual sports	female	junior (-2)	cont 1: seasonal peak perf. in int. comp.	cont 1: seasonal peak perf. in int. comp.	narrow	r	56.0625	0.22
5	5.2	Brustio et al	2021	published	Docu	EUR	international samples	Swimming	cgs	individual sports	female	junior (0)	cont 1: seasonal peak perf. in int. comp.	cont 1: seasonal peak perf. in int. comp.	narrow	r	56.0625	0.2
5	5.2	Brustio et al	2021	published	Docu	EUR	international samples	Swimming	cgs	individual sports	female	junior (0)	cont 1: seasonal peak perf. in int. comp.	cont 1: seasonal peak perf. in int. comp.	narrow	r	56.0625	0.24
5	5.3	Brustio et al	2021	published	Docu	EUR	international samples	Swimming	cgs	individual sports	female	junior (-2)	cont 1: seasonal peak perf. in int. comp.	cont 1: seasonal peak perf. in int. comp.	narrow	r	55.3125	0.15
5	5.3	Brustio et al	2021	published	Docu	EUR	international samples	Swimming	cgs	individual sports	female	junior (-2)	cont 1: seasonal peak perf. in int. comp.	cont 1: seasonal peak perf. in int. comp.	narrow	r	55.3125	0.2
5	5.3	Brustio et al	2021	published	Docu	EUR	international samples	Swimming	cgs	individual sports	female	junior (0)	cont 1: seasonal peak perf. in int. comp.	cont 1: seasonal peak perf. in int. comp.	narrow	r	55.3125	0.13
5	5.3	Brustio et al	2021	published	Docu	EUR	international samples	Swimming	cgs	individual sports	female	junior (0)	cont 1: seasonal peak perf. in int. comp.	cont 1: seasonal peak perf. in int. comp.	narrow	r	55.3125	0.43
5	5.4	Brustio et al	2021	published	Docu	EUR	international samples	Swimming	cgs	individual sports	female	junior (-2)	cont 1: seasonal peak perf. in int. comp.	cont 1: seasonal peak perf. in int. comp.	narrow	r	64.375	0.22
5	5.4	Brustio et al	2021	published	Docu	EUR	international samples	Swimming	cgs	individual sports	female	junior (-2)	cont 1: seasonal peak perf. in int. comp.	cont 1: seasonal peak perf. in int. comp.	narrow	r	64.375	0.22
5	5.4	Brustio et al	2021	published	Docu	EUR	international samples	Swimming	cgs	individual sports	female	junior (0)	cont 1: seasonal peak perf. in int. comp.	cont 1: seasonal peak perf. in int. comp.	narrow	r	64.375	0.27
5	5.4	Brustio et al	2021	published	Docu	EUR	international samples	Swimming	cgs	individual sports	female	junior (0)	cont 1: seasonal peak perf. in int. comp.	cont 1: seasonal peak perf. in int. comp.	narrow	r	64.375	0.38
5	5.5	Brustio et al	2021	published	Docu	EUR	international samples	Swimming	cgs	individual sports	female	junior (-2)	cont 1: seasonal peak perf. in int. comp.	cont 1: seasonal peak perf. in int. comp.	narrow	r	58.9375	0.24
5	5.5	Brustio et al	2021	published	Docu	EUR	international samples	Swimming	cgs	individual sports	female	junior (-2)	cont 1: seasonal peak perf. in int. comp.	cont 1: seasonal peak perf. in int. comp.	narrow	r	58.9375	0.13
5	5.5	Brustio et al	2021	published	Docu	EUR	international samples	Swimming	cgs	individual sports	female	junior (0)	cont 1: seasonal peak perf. in int. comp.	cont 1: seasonal peak perf. in int. comp.	narrow	r	58.9375	0.26
5	5.5	Brustio et al	2021	published	Docu	EUR	international samples	Swimming	cgs	individual sports	female	junior (0)	cont 1: seasonal peak perf. in int. comp.	cont 1: seasonal peak perf. in int. comp.	narrow	r	58.9375	0.39
5	5.6	Brustio et al	2021	published	Docu	EUR	international samples	Swimming	cgs	individual sports	female	junior (-2)	cont 1: seasonal peak perf. in int. comp.	cont 1: seasonal peak perf. in int. comp.	narrow	r	55.625	0.04
5	5.6	Brustio et al	2021	published	Docu	EUR	international samples	Swimming	cgs	individual sports	female	junior (-2)	cont 1: seasonal peak perf. in int. comp.	cont 1: seasonal peak perf. in int. comp.	narrow	r	55.625	0.02
5	5.6	Brustio et al	2021	published	Docu	EUR	international samples	Swimming	cgs	individual sports	female	junior (0)	cont 1: seasonal peak perf. in int. comp.	cont 1: seasonal peak perf. in int. comp.	narrow	r	55.625	0.06
5	5.6	Brustio et al	2021	published	Docu	EUR	international samples	Swimming	cgs	individual sports	female	junior (0)	cont 1: seasonal peak perf. in int. comp.	cont 1: seasonal peak perf. in int. comp.	narrow	r	55.625	0.24
5	5.7	Brustio et al	2021	published	Docu	EUR	international samples	Swimming	cgs	individual sports	female	junior (-2)	cont 1: seasonal peak perf. in int. comp.	cont 1: seasonal peak perf. in int. comp.	narrow	r	51.875	0.05
5	5.7	Brustio et al	2021	published	Docu	EUR	international samples	Swimming	cgs	individual sports	female	junior (-2)	cont 1: seasonal peak perf. in int. comp.	cont 1: seasonal peak perf. in int. comp.	narrow	r	51.875	0.17
5	5.7	Brustio et al	2021	published	Docu	EUR	international samples	Swimming	cgs	individual sports	female	junior (0)	cont 1: seasonal peak perf. in int. comp.	cont 1: seasonal peak perf. in int. comp.	narrow	r	51.875	0.14
5	5.7	Brustio et al	2021	published	Docu	EUR	international samples	Swimming	cgs	individual sports	female	junior (0)	cont 1: seasonal peak perf. in int. comp.	cont 1: seasonal peak perf. in int. comp.	narrow	r	51.875	0.33
5	5.8	Brustio et al	2021	published	Docu	EUR	international samples	Swimming	cgs	individual sports	female	junior (-2)	cont 1: seasonal peak perf. in int. comp.	cont 1: seasonal peak perf. in int. comp.	narrow	r	57.125	0.12
5	5.8	Brustio et al	2021	published	Docu	EUR	international samples	Swimming	cgs	individual sports	female	junior (-2)	cont 1: seasonal peak perf. in int. comp.	cont 1: seasonal peak perf. in int. comp.	narrow	r	57.125	0.15
5	5.8	Brustio et al	2021	published	Docu	EUR	international samples	Swimming	cgs	individual sports	female	junior (0)	cont 1: seasonal peak perf. in int. comp.	cont 1: seasonal peak perf. in int. comp.	narrow	r	57.125	0.3
5	5.8	Brustio et al	2021	published	Docu	EUR	international samples	Swimming	cgs	individual sports	female	junior (0)	cont 1: seasonal peak perf. in int. comp.	cont 1: seasonal peak perf. in int. comp.	narrow	r	57.125	0.43
5	5.9	Brustio et al	2021	published	Docu	EUR	international samples	Swimming	cgs	individual sports	male	junior (-2)	cont 1: seasonal peak perf. in int. comp.	cont 1: seasonal peak perf. in int. comp.	narrow	r	64.75	0.04
5	5.9	Brustio et al	2021	published	Docu	EUR	international samples	Swimming	cgs	individual sports	male	junior (-2)	cont 1: seasonal peak perf. in int. comp.	cont 1: seasonal peak perf. in int. comp.	narrow	r	64.75	0.16
5	5.9	Brustio et al	2021	published	Docu	EUR	international samples	Swimming	cgs	individual sports	male	junior (0)	cont 1: seasonal peak perf. in int. comp.	cont 1: seasonal peak perf. in int. comp.	narrow	r	64.75	0.31
5	5.9	Brustio et al	2021	published	Docu	EUR	international samples	Swimming	cgs	individual sports	male	junior (0)	cont 1: seasonal peak perf. in int. comp.	cont 1: seasonal peak perf. in int. comp.	narrow	r	64.75	0.4
5	5.11	Brustio et al	2021	published	Docu	EUR	international samples	Swimming	cgs	individual sports	male	junior (-2)	cont 1: seasonal peak perf. in int. comp.	cont 1: seasonal peak perf. in int. comp.	narrow	r	62.625	0.12
5	5.11	Brustio et al	2021	published	Docu	EUR	international samples	Swimming	cgs	individual sports	male	junior (-2)	cont 1: seasonal peak perf. in int. comp.	cont 1: seasonal peak perf. in int. comp.	narrow	r	62.625	0.11
5	5.11	Brustio et al	2021	published	Docu	EUR	international samples	Swimming	cgs	individual sports	male	junior (0)	cont 1: seasonal peak perf. in int. comp.	cont 1: seasonal peak perf. in int. comp.	narrow	r	62.625	0.08
5	5.11	Brustio et al	2021	published	Docu	EUR	international samples	Swimming	cgs	individual sports	male	junior (0)	cont 1: seasonal peak perf. in int. comp.	cont 1: seasonal peak perf. in int. comp.	narrow	r	62.625	0.17
5	5.12	Brustio et al	2021	published	Docu	EUR	international samples	Swimming	cgs	individual sports	male	junior (-2)	cont 1: seasonal peak perf. in int. comp.	cont 1: seasonal peak perf. in int. comp.	narrow	r	59	-0.02
5	5.12	Brustio et al	2021	published	Docu	EUR	international samples	Swimming	cgs	individual sports	male	junior (-2)	cont 1: seasonal peak perf. in int. comp.	cont 1: seasonal peak perf. in int. comp.	narrow	r	59	0.15
5	5.12	Brustio et al	2021	published	Docu	EUR	international samples	Swimming	cgs	individual sports	male	junior (0)	cont 1: seasonal peak perf. in int. comp.	cont 1: seasonal peak perf. in int. comp.	narrow	r	59	0.2
5	5.12	Brustio et al	2021	published	Docu	EUR	international samples	Swimming	cgs	individual sports	male	junior (0)	cont 1: seasonal peak perf. in int. comp.	cont 1: seasonal peak perf. in int. comp.	narrow	r	59	0.28
5	5.13	Brustio et al	2021	published	Docu	EUR	international samples	Swimming	cgs	individual sports	male	junior (-2)	cont 1: seasonal peak perf. in int. comp.	cont 1: seasonal peak perf. in int. comp.	narrow	r	128.938	0.1
5	5.13	Brustio et al	2021	published	Docu	EUR	international samples	Swimming	cgs	individual sports	male	junior (-2)	cont 1: seasonal peak perf. in int. comp.	cont 1: seasonal peak perf. in int. comp.	narrow	r	128.938	0.21
5	5.13	Brustio et al	2021	published	Docu	EUR	international samples	Swimming	cgs	individual sports	male	junior (0)	cont 1: seasonal peak perf. in int. comp.	cont 1: seasonal peak perf. in int. comp.	narrow	r	128.938	0.18
5	5.13	Brustio et al	2021	published	Docu	EUR	international samples	Swimming	cgs	individual sports	male	junior (0)	cont 1: seasonal peak perf. in int. comp.	cont 1: seasonal peak perf. in int. comp.	narrow	r	128.938	0.36
5	5.14	Brustio et al	2021	published	Docu	EUR	international samples	Swimming	cgs	individual sports	male	junior (-2)	cont 1: seasonal peak perf. in int. comp.	cont 1: seasonal peak perf. in int. comp.	narrow	r	56	0.07
5	5.14	Brustio et al	2021	published	Docu	EUR	international samples	Swimming	cgs	individual sports	male	junior (-2)	cont 1: seasonal peak perf. in int. comp.	cont 1: seasonal peak perf. in int. comp.	narrow	r	56	0.15
5	5.14	Brustio et al	2021	published	Docu	EUR	international samples	Swimming	cgs	individual sports	male	junior (0)	cont 1: seasonal peak perf. in int. comp.	cont 1: seasonal peak perf. in int. comp.	narrow	r	56	0.21
5	5.14	Brustio et al	2021	published	Docu	EUR	international samples	Swimming	cgs	individual sports	male	junior (0)	cont 1: seasonal peak perf. in int. comp.	cont 1: seasonal peak perf. in int. comp.	narrow	r	56	0.35
5	5.15	Brustio et al	2021	published	Docu	EUR	international samples	Swimming	cgs	individual sports	male	junior (-2)	cont 1: seasonal peak perf. in int. comp.	cont 1: seasonal peak perf. in int. comp.	narrow	r	56.4375	0.09
5	5.15	Brustio et al	2021	published	Docu	EUR	international samples	Swimming	cgs	individual sports	male	junior (-2)	cont 1: seasonal peak perf. in int. comp.	cont 1: seasonal peak perf. in int. comp.	narrow	r	56.4375	-0.08
5	5.15	Brustio et al	2021	published	Docu	EUR	international samples	Swimming	cgs	individual sports	male	junior (0)	cont 1: seasonal peak perf. in int. comp.	cont 1: seasonal peak perf. in int. comp.	narrow	r	56.4375	0.03
5	5.15	Brustio et al	2021	published	Docu	EUR	international samples	Swimming	cgs	individual sports	male	junior (0)	cont 1: seasonal peak perf. in int. comp.	cont 1: seasonal peak perf. in int. comp.	narrow	r	56.4375	0.12
5	5.16	Brustio et al	2021	published	Docu	EUR	international samples	Swimming	cgs	individual sports	male	junior (-2)	cont 1: seasonal peak perf. in int. comp.	cont 1: seasonal peak perf. in int. comp.	narrow	r	55.25	-0.12
5	5.16	Brustio et al	2021	published	Docu	EUR	international samples	Swimming	cgs	individual sports	male	junior (-2)	cont 1: seasonal peak perf. in int. comp.	cont 1: seasonal peak perf. in int. comp.	narrow	r	55.25	0.07
5	5.16	Brustio et al	2021	published	Docu	EUR	international samples	Swimming	cgs	individual sports	male	junior (0)	cont 1: seasonal peak perf. in int. comp.	cont 1: seasonal peak perf. in int. comp.	narrow	r	55.25	0.12
5	5.16	Brustio et al	2021	published	Docu	EUR	international samples	Swimming	cgs	individual sports	male	junior (0)	cont 1: seasonal peak perf. in int. comp.	cont 1: seasonal peak perf. in int. comp.	narrow	r	55.25	0.23
5	5.17	Brustio et al	2021	published	Docu	EUR	international samples	Swimming	cgs	individual sports	male	junior (-2)	cont 1: seasonal peak perf. in int. comp.	cont 1: seasonal peak perf. in int. comp.	narrow	r	117.188	0.02
5	5.17	Brustio et al	2021	published	Docu	EUR	international samples	Swimming	cgs	individual sports	male	junior (-2)	cont 1: seasonal peak perf. in int. comp.	cont 1: seasonal peak perf. in int. comp.	narrow	r	117.188	0.15
5	5.17	Brustio et al	2021	published	Docu	EUR	international samples	Swimming	cgs	individual sports	male	junior (0)	cont 1: seasonal peak perf. in int. comp.	cont 1: seasonal peak perf. in int. comp.	narrow	r	117.188	0.25
5	5.17	Brustio et al	2021	published	Docu	EUR	international samples	Swimming	cgs	individual sports	male	junior (0)	cont 1: seasonal peak perf. in int. comp.	cont 1: seasonal peak perf. in int. comp.	narrow	r	117.188	0.29
6	6.1	Güllich	2018	unpublished	Quest	GER	national samples/western european	Athletics	cgs	individual sports	male+female	junior (-6)	cont 4: comb. of comp. level and placing	cont 4: comb. of comp. level and placing	wide	rs	13.28	-0.051
6	6.1	Güllich	2018	unpublished	Quest	GER	national samples/western european	Athletics	cgs	individual sports	male+female	junior (-6)	cont 4: comb. of comp. level and placing	cont 4: comb. of comp. level and placing	wide	rs	13.28	-0.106
6	6.1	Güllich	2018	unpublished	Quest	GER	national samples/western european	Athletics	cgs	individual sports	male+female	junior (-4)	cat 2: achiev./not achiev. placing in int. comp.	cat 2: achiev./not achiev. placing in int. comp.	wide	chi	13.28	0
6	6.1	Güllich	2018	unpublished	Quest	GER	national samples/western european	Athletics	cgs	individual sports	male+female	junior (-2)	cat 2: achiev./not achiev. placing in int. comp.	cat 2: achiev./not achiev. placing in int. comp.	wide	chi	13.28	0.157289
6	6.1	Güllich	2018	unpublished	Quest	GER	national samples/western european	Athletics	cgs	individual sports	male+female	junior (0)	cat 2: achiev./not achiev. placing in int. comp.	cat 2: achiev./not achiev. placing in int. comp.	wide	chi	13.28	0.186612
7	7.1	Güllich	2019	unpublished	Quest	GER	national samples/western european	Soccer	game	team sports	female	junior (-4)	cat 1: part./not part. in int. (maj.) comp.	cat 1: part./not part. in int. (maj.) comp.	narrow	chi	9.66667	-0.265332
7	7.1	Güllich	2019	unpublished	Quest	GER	national samples/western european	Soccer	game	team sports	female	junior (0)	cat 1: part./not part. in int. (maj.) comp.	cat 1: part./not part. in int. (maj.) comp.	narrow	chi	9.66667	-0.195615
8	8.1	Güllich	2014a	unpublished	Quest	GER	national samples/western european	Field Hockey	game	team sports	male	junior (-6)	cont 4: comb. of comp. level and placing	cont 4: comb. of comp. level and placing	narrow	rs	15.3333	-0.085
8	8.1	Güllich	2014a	unpublished	Quest	GER	national samples/western european	Field Hockey	game	team sports	male	junior (-4)	cat 2: achiev./not achiev. placing in int. comp.	cat 2: achiev./not achiev. placing in int. comp.	narrow	chi	15.3333	0.0986013
8	8.1	Güllich	2014a	unpublished	Quest	GER	national samples/western european	Field Hockey	game	team sports	male	junior (0)	cat 2: achiev./not achiev. placing in int. comp.	cat 2: achiev./not achiev. placing in int. comp.	narrow	chi	15.3333	0.147533
9	9.1	Güllich	2014b	published	Docu	GER	national samples/western european	Soccer	game	team sports	male	junior (-6)	cat 3: member/not member in youth sport acamdemies	cat 1: part./not part. in int. (maj.) comp.	wide	chi	208	-0.0786788
9	9.1	Güllich	2014b	published	Docu	GER	national samples/western european	Soccer	game	team sports	male	junior (-4)	cat 3: member/not member in youth sport acamdemies	cat 1: part./not part. in int. (maj.) comp.	wide	chi	208	-0.0647145
10	10.1	Güllich & Emrich	2014	published	Quest	GER	national samples/western european	Olympic Sports	multiple	team & individual sports	male+female	junior (-6)	cont 4: comb. of comp. level and placing	cont 4: comb. of comp. level and placing	wide	rs	233.667	-0.07
10	10.1	Güllich & Emrich	2014	published	Quest	GER	national samples/western european	Olympic Sports	multiple	team & individual sports	male+female	junior (-4)	cont 4: comb. of comp. level and placing	cont 4: comb. of comp. level and placing	wide	rs	233.667	-0.09
10	10.1	Güllich & Emrich	2014	published	Quest	GER	national samples/western european	Olympic Sports	multiple	team & individual sports	male+female	junior (0)	cont 4: comb. of comp. level and placing	cont 4: comb. of comp. level and placing	wide	rs	233.667	0.03
11	11.1	Güllich & Emrich	2013	published	Quest	East GER	national samples/western european	Olympic Sports	multiple	team & individual sports	male+female	junior (-6)	cont 4: comb. of comp. level and placing	cont 4: comb. of comp. level and placing	wide	rs	81	0.05
11	11.1	Güllich & Emrich	2013	published	Quest	East GER	national samples/western european	Olympic Sports	multiple	team & individual sports	male+female	junior (-4)	cont 4: comb. of comp. level and placing	cont 4: comb. of comp. level and placing	wide	rs	81	-0.12
11	11.1	Güllich & Emrich	2013	published	Quest	East GER	national samples/western european	Olympic Sports	multiple	team & individual sports	male+female	junior (0)	cont 4: comb. of comp. level and placing	cont 4: comb. of comp. level and placing	wide	rs	81	0.19
11	11.2	Güllich & Emrich	2013	published	Quest	West GER	national samples/western european	Olympic Sports	multiple	team & individual sports	male+female	junior (-6)	cont 4: comb. of comp. level and placing	cont 4: comb. of comp. level and placing	wide	rs	150.667	-0.07
11	11.2	Güllich & Emrich	2013	published	Quest	West GER	national samples/western european	Olympic Sports	multiple	team & individual sports	male+female	junior (-4)	cont 4: comb. of comp. level and placing	cont 4: comb. of comp. level and placing	wide	rs	150.667	-0.11
11	11.2	Güllich & Emrich	2013	published	Quest	West GER	national samples/western european	Olympic Sports	multiple	team & individual sports	male+female	junior (0)	cont 4: comb. of comp. level and placing	cont 4: comb. of comp. level and placing	wide	rs	150.667	0.16
12	12.1	Sigmund & Güllich	2021	unpublished	Quest	GER	national samples/western european	Athl / VB	multiple	team & individual sports	male+female	junior (-6)	cont 4: comb. of comp. level and placing	cont 4: comb. of comp. level and placing	wide	rs	14	0.124
12	12.1	Sigmund & Güllich	2021	unpublished	Quest	GER	national samples/western european	Athl / VB	multiple	team & individual sports	male+female	junior (-6)	cont 4: comb. of comp. level and placing	cont 4: comb. of comp. level and placing	wide	rs	14	0.042
12	12.1	Sigmund & Güllich	2021	unpublished	Quest	GER	national samples/western european	Athl / VB	multiple	team & individual sports	male+female	junior (-4)	cont 4: comb. of comp. level and placing	cont 4: comb. of comp. level and placing	wide	rs	14	-0.045
12	12.1	Sigmund & Güllich	2021	unpublished	Quest	GER	national samples/western european	Athl / VB	multiple	team & individual sports	male+female	junior (-2)	cont 4: comb. of comp. level and placing	cont 4: comb. of comp. level and placing	wide	rs	14	0.096
12	12.1	Sigmund & Güllich	2021	unpublished	Quest	GER	national samples/western european	Athl / VB	multiple	team & individual sports	male+female	junior (0)	cont 4: comb. of comp. level and placing	cont 4: comb. of comp. level and placing	wide	rs	14	0.293
13	13.1	Güllich et al	2019	published	Docu	GBR	national samples/western european	Olympic Sports	multiple	team & individual sports	male+female	junior (-4)	cat 2: achiev./not achiev. placing in int. comp.	cat 2: achiev./not achiev. placing in int. comp.	narrow	chi	32	0
13	13.2	Güllich et al	2019	published	Docu	GBR	national samples/western european	Olympic Sports	multiple	team & individual sports	male+female	junior (0)	cat 2: achiev./not achiev. placing in int. comp.	cat 2: achiev./not achiev. placing in int. comp.	narrow	chi	32	0.265908
14	14.1	Güllich et al	2009	unpublished	Docu	GER	national samples/western european	Rowing	cgs	individual sports	male+female	junior (0)	cat 2: achiev./not achiev. placing in int. comp.	cat 2: achiev./not achiev. placing in int. comp.	wide	chi	67	0.00183366
15	15.1	Hardy et al	2013	unpublished	Docu	GBR	national samples/western european	Olympic Sports	multiple	team & individual sports	male+female	junior (-4)	cont 4: comb. of comp. level and placing	cont 4: comb. of comp. level and placing	narrow	rs	16	-0.12
15	15.1	Hardy et al	2013	unpublished	Docu	GBR	national samples/western european	Olympic Sports	multiple	team & individual sports	male+female	junior (0)	cont 4: comb. of comp. level and placing	cont 4: comb. of comp. level and placing	narrow	rs	16	-0.1
16	16.1	Hornig et al	2016	unpublished	Quest	GER	national samples/western european	Soccer	game	team sports	male	junior (-4)	cat 1: part./not part. in int. (maj.) comp.	cat 1: part./not part. in int. (maj.) comp.	narrow	chi	17.3333	-0.100201
16	16.1	Hornig et al	2016	unpublished	Quest	GER	national samples/western european	Soccer	game	team sports	male	junior (-2)	cat 1: part./not part. in int. (maj.) comp.	cat 1: part./not part. in int. (maj.) comp.	narrow	chi	17.3333	0.0602029
16	16.1	Hornig et al	2016	unpublished	Quest	GER	national samples/western european	Soccer	game	team sports	male	junior (0)	cat 1: part./not part. in int. (maj.) comp.	cat 1: part./not part. in int. (maj.) comp.	narrow	chi	17.3333	0.270721
17	17.1	Kalén et al	2017	published	Docu	EUR	international samples	Basketball	game	team sports	male	junior (0)	cont 2: number of int. comp.	cont 5: defined measure of efficiency	narrow	r	558	0.09
17	17.2	Kalén et al	2017	published	Docu	EUR	international samples	Basketball	game	team sports	female	junior (0)	cont 2: number of int. comp.	cont 5: defined measure of efficiency	narrow	r	397	-0.02
18	18.1	Kristiansen & Stensrud	2020	published	Docu	NOR	national samples/western european	Handball	game	team sports	female	junior (-2)	cat 3: member/not member in youth sport acamdemies	cat 3: amount of minutes played (grouping) in maj. int. comp.	wide	chi	10	-0.25
19	19.1	Reid et al	2007	published	Docu	Int	international samples	Tennis	game	individual sports	male	junior (0)	cont 3: int. rankings	cont 3: int. rankings	wide	r	106	0.232
20	20.1	Schumacher et al	2006	published	Docu	Int	international samples	Race cycling	cgs	individual sports	male	junior (0)	cat 2: achiev./not achiev. placing in int. comp.	cat 2: achiev./not achiev. placing in int. comp.	wide	chi	383	0.11239
20	20.2	Schumacher et al	2006	published	Docu	Int	international samples	Race cycling	cgs	individual sports	male	junior (0)	cat 2: achiev./not achiev. placing in int. comp.	cat 2: achiev./not achiev. placing in int. comp.	wide	chi	52	-0.0602339
20	20.3	Schumacher et al	2006	published	Docu	Int	international samples	Race cycling	cgs	individual sports	male	junior (0)	cat 2: achiev./not achiev. placing in int. comp.	cat 2: achiev./not achiev. placing in int. comp.	wide	chi	218	0.329662
20	20.4	Schumacher et al	2006	published	Docu	Int	international samples	Race cycling	cgs	individual sports	male	junior (0)	cat 2: achiev./not achiev. placing in int. comp.	cat 2: achiev./not achiev. placing in int. comp.	wide	chi	132	0.322031
21	21.1	Zsombor et al	2020	published	Docu	EUR	international samples	Basketball	game	team sports	male	junior (0)	cat 1: part./not part. in int. (maj.) comp.	cat 3: amount of minutes played (grouping) in maj. int. comp.	narrow	chi	58	0.209899

## Sheet: junior_age_category
study_id	study_id_dependent_2_junior_type	authors	year	study_publ	meth_data_collection	sample_country	sample_country_group	sport	sport_type	ind_team_sport	sex	diff_jun_age_age_t1_cat	leveling_jun	leveling_sen	Senior_level_narrow_wide	es_indicator	junior_type_n	es
1	1.1	Barreiros & Fonseca	2012	published	Docu	POR	national samples/western european	Judo	combat	individual sports	female	junior (-2)	cat 1: part./not part. in int. (maj.) comp.	cat 1: part./not part. in int. (maj.) comp.	narrow	chi	24	0.201435
1	1.2	Barreiros & Fonseca	2012	published	Docu	POR	national samples/western european	Judo	combat	individual sports	female	junior (0)	cat 1: part./not part. in int. (maj.) comp.	cat 1: part./not part. in int. (maj.) comp.	narrow	chi	24	0.370479
1	1.3	Barreiros & Fonseca	2012	published	Docu	POR	national samples/western european	Swimming	cgs	individual sports	female	junior (-2)	cat 1: part./not part. in int. (maj.) comp.	cat 1: part./not part. in int. (maj.) comp.	narrow	chi	35	0.190347
1	1.4	Barreiros & Fonseca	2012	published	Docu	POR	national samples/western european	Swimming	cgs	individual sports	female	junior (0)	cat 1: part./not part. in int. (maj.) comp.	cat 1: part./not part. in int. (maj.) comp.	narrow	chi	35	0.258199
1	1.5	Barreiros & Fonseca	2012	published	Docu	POR	national samples/western european	Volleyball	game	team sports	female	junior (-2)	cat 1: part./not part. in int. (maj.) comp.	cat 1: part./not part. in int. (maj.) comp.	narrow	chi	37	0
1	1.6	Barreiros & Fonseca	2012	published	Docu	POR	national samples/western european	Volleyball	game	team sports	female	junior (0)	cat 1: part./not part. in int. (maj.) comp.	cat 1: part./not part. in int. (maj.) comp.	narrow	chi	37	0
1	1.7	Barreiros & Fonseca	2012	published	Docu	POR	national samples/western european	Judo	combat	individual sports	male	junior (-2)	cat 1: part./not part. in int. (maj.) comp.	cat 1: part./not part. in int. (maj.) comp.	narrow	chi	75	0.317026
1	1.8	Barreiros & Fonseca	2012	published	Docu	POR	national samples/western european	Judo	combat	individual sports	male	junior (0)	cat 1: part./not part. in int. (maj.) comp.	cat 1: part./not part. in int. (maj.) comp.	narrow	chi	75	0.299187
1	1.9	Barreiros & Fonseca	2012	published	Docu	POR	national samples/western european	Soccer	game	team sports	male	junior (-2)	cat 1: part./not part. in int. (maj.) comp.	cat 1: part./not part. in int. (maj.) comp.	narrow	chi	262	0.132608
1	1.11	Barreiros & Fonseca	2012	published	Docu	POR	national samples/western european	Soccer	game	team sports	male	junior (0)	cat 1: part./not part. in int. (maj.) comp.	cat 1: part./not part. in int. (maj.) comp.	narrow	chi	262	0.140812
1	1.12	Barreiros & Fonseca	2012	published	Docu	POR	national samples/western european	Swimming	cgs	individual sports	male	junior (-2)	cat 1: part./not part. in int. (maj.) comp.	cat 1: part./not part. in int. (maj.) comp.	narrow	chi	54	0.380312
1	1.13	Barreiros & Fonseca	2012	published	Docu	POR	national samples/western european	Swimming	cgs	individual sports	male	junior (0)	cat 1: part./not part. in int. (maj.) comp.	cat 1: part./not part. in int. (maj.) comp.	narrow	chi	54	0.304536
1	1.14	Barreiros & Fonseca	2012	published	Docu	POR	national samples/western european	Volleyball	game	team sports	male	junior (-2)	cat 1: part./not part. in int. (maj.) comp.	cat 1: part./not part. in int. (maj.) comp.	narrow	chi	45	0.140848
1	1.15	Barreiros & Fonseca	2012	published	Docu	POR	national samples/western european	Volleyball	game	team sports	male	junior (0)	cat 1: part./not part. in int. (maj.) comp.	cat 1: part./not part. in int. (maj.) comp.	narrow	chi	45	0.0924995
2	2.1	Barth et al	2019	unpublished	Docu	AUT	national samples/western european	Alpine Ski Racing	cgs	individual sports	male	junior (0)	cat 2: achiev./not achiev. placing in int. comp.	cat 2: achiev./not achiev. placing in int. comp.	wide	chi	170	0.0740922
2	2.2	Barth et al	2019	unpublished	Docu	AUT	national samples/western european	Alpine Ski Racing	cgs	individual sports	female	junior (0)	cat 2: achiev./not achiev. placing in int. comp.	cat 2: achiev./not achiev. placing in int. comp.	wide	chi	145	0.357023
3	3.1	Björndal et al	2018	published	Docu	NOR	national samples/western european	Handball	game	team sports	male	junior (-2)	cont 2: number of int. comp.	cont 2: number of int. comp.	narrow	rs	338	0.19
3	3.2	Björndal et al	2018	published	Docu	NOR	national samples/western european	Handball	game	team sports	male	junior (0)	cont 2: number of int. comp.	cont 2: number of int. comp.	narrow	rs	338	0.48
3	3.3	Björndal et al	2018	published	Docu	NOR	national samples/western european	Handball	game	team sports	female	junior (-2)	cont 2: number of int. comp.	cont 2: number of int. comp.	narrow	rs	318	0.14
3	3.4	Björndal et al	2018	published	Docu	NOR	national samples/western european	Handball	game	team sports	female	junior (0)	cont 2: number of int. comp.	cont 2: number of int. comp.	narrow	rs	318	0.31
4	4.1	Brouwers et al	2010	published	Docu	Int	international samples	Tennis	game	individual sports	male	junior (-4)	cat 2: achiev./not achiev. placing in int. comp.	cat 2: achiev./not achiev. placing in int. comp.	wide	chi	1897	0.108274
4	4.2	Brouwers et al	2010	published	Docu	Int	international samples	Tennis	game	individual sports	female	junior (-4)	cat 2: achiev./not achiev. placing in int. comp.	cat 2: achiev./not achiev. placing in int. comp.	wide	chi	1624	0.132932
5	5.1	Brustio et al	2021	published	Docu	EUR	international samples	Swimming	cgs	individual sports	female	junior (-2)	cont 1: seasonal peak perf. in int. comp.	cont 1: seasonal peak perf. in int. comp.	narrow	r	83.5	0.08
5	5.2	Brustio et al	2021	published	Docu	EUR	international samples	Swimming	cgs	individual sports	female	junior (-2)	cont 1: seasonal peak perf. in int. comp.	cont 1: seasonal peak perf. in int. comp.	narrow	r	112.75	0.13
5	5.3	Brustio et al	2021	published	Docu	EUR	international samples	Swimming	cgs	individual sports	female	junior (0)	cont 1: seasonal peak perf. in int. comp.	cont 1: seasonal peak perf. in int. comp.	narrow	r	133	0.18
5	5.4	Brustio et al	2021	published	Docu	EUR	international samples	Swimming	cgs	individual sports	female	junior (0)	cont 1: seasonal peak perf. in int. comp.	cont 1: seasonal peak perf. in int. comp.	narrow	r	134	0.42
5	5.5	Brustio et al	2021	published	Docu	EUR	international samples	Swimming	cgs	individual sports	female	junior (-2)	cont 1: seasonal peak perf. in int. comp.	cont 1: seasonal peak perf. in int. comp.	narrow	r	73.5	0.19
5	5.6	Brustio et al	2021	published	Docu	EUR	international samples	Swimming	cgs	individual sports	female	junior (-2)	cont 1: seasonal peak perf. in int. comp.	cont 1: seasonal peak perf. in int. comp.	narrow	r	110.5	0.22
5	5.7	Brustio et al	2021	published	Docu	EUR	international samples	Swimming	cgs	individual sports	female	junior (0)	cont 1: seasonal peak perf. in int. comp.	cont 1: seasonal peak perf. in int. comp.	narrow	r	130	0.2
5	5.8	Brustio et al	2021	published	Docu	EUR	international samples	Swimming	cgs	individual sports	female	junior (0)	cont 1: seasonal peak perf. in int. comp.	cont 1: seasonal peak perf. in int. comp.	narrow	r	132.75	0.24
5	5.9	Brustio et al	2021	published	Docu	EUR	international samples	Swimming	cgs	individual sports	female	junior (-2)	cont 1: seasonal peak perf. in int. comp.	cont 1: seasonal peak perf. in int. comp.	narrow	r	73.5	0.15
5	5.11	Brustio et al	2021	published	Docu	EUR	international samples	Swimming	cgs	individual sports	female	junior (-2)	cont 1: seasonal peak perf. in int. comp.	cont 1: seasonal peak perf. in int. comp.	narrow	r	103.75	0.2
5	5.12	Brustio et al	2021	published	Docu	EUR	international samples	Swimming	cgs	individual sports	female	junior (0)	cont 1: seasonal peak perf. in int. comp.	cont 1: seasonal peak perf. in int. comp.	narrow	r	122.75	0.13
5	5.13	Brustio et al	2021	published	Docu	EUR	international samples	Swimming	cgs	individual sports	female	junior (0)	cont 1: seasonal peak perf. in int. comp.	cont 1: seasonal peak perf. in int. comp.	narrow	r	128.75	0.43
5	5.14	Brustio et al	2021	published	Docu	EUR	international samples	Swimming	cgs	individual sports	female	junior (-2)	cont 1: seasonal peak perf. in int. comp.	cont 1: seasonal peak perf. in int. comp.	narrow	r	95	0.22
5	5.15	Brustio et al	2021	published	Docu	EUR	international samples	Swimming	cgs	individual sports	female	junior (-2)	cont 1: seasonal peak perf. in int. comp.	cont 1: seasonal peak perf. in int. comp.	narrow	r	111.75	0.22
5	5.16	Brustio et al	2021	published	Docu	EUR	international samples	Swimming	cgs	individual sports	female	junior (0)	cont 1: seasonal peak perf. in int. comp.	cont 1: seasonal peak perf. in int. comp.	narrow	r	136	0.27
5	5.17	Brustio et al	2021	published	Docu	EUR	international samples	Swimming	cgs	individual sports	female	junior (0)	cont 1: seasonal peak perf. in int. comp.	cont 1: seasonal peak perf. in int. comp.	narrow	r	143.25	0.38
5	5.1	Brustio et al	2021	published	Docu	EUR	international samples	Swimming	cgs	individual sports	female	junior (-2)	cont 1: seasonal peak perf. in int. comp.	cont 1: seasonal peak perf. in int. comp.	narrow	r	83.5	0.24
5	5.2	Brustio et al	2021	published	Docu	EUR	international samples	Swimming	cgs	individual sports	female	junior (-2)	cont 1: seasonal peak perf. in int. comp.	cont 1: seasonal peak perf. in int. comp.	narrow	r	112.75	0.13
5	5.3	Brustio et al	2021	published	Docu	EUR	international samples	Swimming	cgs	individual sports	female	junior (0)	cont 1: seasonal peak perf. in int. comp.	cont 1: seasonal peak perf. in int. comp.	narrow	r	133	0.26
5	5.4	Brustio et al	2021	published	Docu	EUR	international samples	Swimming	cgs	individual sports	female	junior (0)	cont 1: seasonal peak perf. in int. comp.	cont 1: seasonal peak perf. in int. comp.	narrow	r	134	0.39
5	5.5	Brustio et al	2021	published	Docu	EUR	international samples	Swimming	cgs	individual sports	female	junior (-2)	cont 1: seasonal peak perf. in int. comp.	cont 1: seasonal peak perf. in int. comp.	narrow	r	73.5	0.04
5	5.6	Brustio et al	2021	published	Docu	EUR	international samples	Swimming	cgs	individual sports	female	junior (-2)	cont 1: seasonal peak perf. in int. comp.	cont 1: seasonal peak perf. in int. comp.	narrow	r	110.5	0.02
5	5.7	Brustio et al	2021	published	Docu	EUR	international samples	Swimming	cgs	individual sports	female	junior (0)	cont 1: seasonal peak perf. in int. comp.	cont 1: seasonal peak perf. in int. comp.	narrow	r	130	0.06
5	5.8	Brustio et al	2021	published	Docu	EUR	international samples	Swimming	cgs	individual sports	female	junior (0)	cont 1: seasonal peak perf. in int. comp.	cont 1: seasonal peak perf. in int. comp.	narrow	r	132.75	0.24
5	5.9	Brustio et al	2021	published	Docu	EUR	international samples	Swimming	cgs	individual sports	female	junior (-2)	cont 1: seasonal peak perf. in int. comp.	cont 1: seasonal peak perf. in int. comp.	narrow	r	73.5	0.05
5	5.11	Brustio et al	2021	published	Docu	EUR	international samples	Swimming	cgs	individual sports	female	junior (-2)	cont 1: seasonal peak perf. in int. comp.	cont 1: seasonal peak perf. in int. comp.	narrow	r	103.75	0.17
5	5.12	Brustio et al	2021	published	Docu	EUR	international samples	Swimming	cgs	individual sports	female	junior (0)	cont 1: seasonal peak perf. in int. comp.	cont 1: seasonal peak perf. in int. comp.	narrow	r	122.75	0.14
5	5.13	Brustio et al	2021	published	Docu	EUR	international samples	Swimming	cgs	individual sports	female	junior (0)	cont 1: seasonal peak perf. in int. comp.	cont 1: seasonal peak perf. in int. comp.	narrow	r	128.75	0.33
5	5.14	Brustio et al	2021	published	Docu	EUR	international samples	Swimming	cgs	individual sports	female	junior (-2)	cont 1: seasonal peak perf. in int. comp.	cont 1: seasonal peak perf. in int. comp.	narrow	r	95	0.12
5	5.15	Brustio et al	2021	published	Docu	EUR	international samples	Swimming	cgs	individual sports	female	junior (-2)	cont 1: seasonal peak perf. in int. comp.	cont 1: seasonal peak perf. in int. comp.	narrow	r	111.75	0.15
5	5.16	Brustio et al	2021	published	Docu	EUR	international samples	Swimming	cgs	individual sports	female	junior (0)	cont 1: seasonal peak perf. in int. comp.	cont 1: seasonal peak perf. in int. comp.	narrow	r	136	0.3
5	5.17	Brustio et al	2021	published	Docu	EUR	international samples	Swimming	cgs	individual sports	female	junior (0)	cont 1: seasonal peak perf. in int. comp.	cont 1: seasonal peak perf. in int. comp.	narrow	r	143.25	0.43
5	5.18	Brustio et al	2021	published	Docu	EUR	international samples	Swimming	cgs	individual sports	male	junior (-2)	cont 1: seasonal peak perf. in int. comp.	cont 1: seasonal peak perf. in int. comp.	narrow	r	78.75	0.04
5	5.19	Brustio et al	2021	published	Docu	EUR	international samples	Swimming	cgs	individual sports	male	junior (-2)	cont 1: seasonal peak perf. in int. comp.	cont 1: seasonal peak perf. in int. comp.	narrow	r	106	0.16
5	5.21	Brustio et al	2021	published	Docu	EUR	international samples	Swimming	cgs	individual sports	male	junior (0)	cont 1: seasonal peak perf. in int. comp.	cont 1: seasonal peak perf. in int. comp.	narrow	r	143.25	0.31
5	5.22	Brustio et al	2021	published	Docu	EUR	international samples	Swimming	cgs	individual sports	male	junior (0)	cont 1: seasonal peak perf. in int. comp.	cont 1: seasonal peak perf. in int. comp.	narrow	r	155	0.4
5	5.23	Brustio et al	2021	published	Docu	EUR	international samples	Swimming	cgs	individual sports	male	junior (-2)	cont 1: seasonal peak perf. in int. comp.	cont 1: seasonal peak perf. in int. comp.	narrow	r	73.5	0.12
5	5.24	Brustio et al	2021	published	Docu	EUR	international samples	Swimming	cgs	individual sports	male	junior (-2)	cont 1: seasonal peak perf. in int. comp.	cont 1: seasonal peak perf. in int. comp.	narrow	r	100.75	0.11
5	5.25	Brustio et al	2021	published	Docu	EUR	international samples	Swimming	cgs	individual sports	male	junior (0)	cont 1: seasonal peak perf. in int. comp.	cont 1: seasonal peak perf. in int. comp.	narrow	r	140.75	0.08
5	5.26	Brustio et al	2021	published	Docu	EUR	international samples	Swimming	cgs	individual sports	male	junior (0)	cont 1: seasonal peak perf. in int. comp.	cont 1: seasonal peak perf. in int. comp.	narrow	r	161.25	0.17
5	5.27	Brustio et al	2021	published	Docu	EUR	international samples	Swimming	cgs	individual sports	male	junior (-2)	cont 1: seasonal peak perf. in int. comp.	cont 1: seasonal peak perf. in int. comp.	narrow	r	63.75	-0.02
5	5.28	Brustio et al	2021	published	Docu	EUR	international samples	Swimming	cgs	individual sports	male	junior (-2)	cont 1: seasonal peak perf. in int. comp.	cont 1: seasonal peak perf. in int. comp.	narrow	r	96.5	0.15
5	5.29	Brustio et al	2021	published	Docu	EUR	international samples	Swimming	cgs	individual sports	male	junior (0)	cont 1: seasonal peak perf. in int. comp.	cont 1: seasonal peak perf. in int. comp.	narrow	r	136.75	0.2
5	5.31	Brustio et al	2021	published	Docu	EUR	international samples	Swimming	cgs	individual sports	male	junior (0)	cont 1: seasonal peak perf. in int. comp.	cont 1: seasonal peak perf. in int. comp.	narrow	r	160	0.28
5	5.32	Brustio et al	2021	published	Docu	EUR	international samples	Swimming	cgs	individual sports	male	junior (-2)	cont 1: seasonal peak perf. in int. comp.	cont 1: seasonal peak perf. in int. comp.	narrow	r	159	0.1
5	5.33	Brustio et al	2021	published	Docu	EUR	international samples	Swimming	cgs	individual sports	male	junior (-2)	cont 1: seasonal peak perf. in int. comp.	cont 1: seasonal peak perf. in int. comp.	narrow	r	223.75	0.21
5	5.34	Brustio et al	2021	published	Docu	EUR	international samples	Swimming	cgs	individual sports	male	junior (0)	cont 1: seasonal peak perf. in int. comp.	cont 1: seasonal peak perf. in int. comp.	narrow	r	281.75	0.18
5	5.35	Brustio et al	2021	published	Docu	EUR	international samples	Swimming	cgs	individual sports	male	junior (0)	cont 1: seasonal peak perf. in int. comp.	cont 1: seasonal peak perf. in int. comp.	narrow	r	320	0.36
5	5.18	Brustio et al	2021	published	Docu	EUR	international samples	Swimming	cgs	individual sports	male	junior (-2)	cont 1: seasonal peak perf. in int. comp.	cont 1: seasonal peak perf. in int. comp.	narrow	r	78.75	0.07
5	5.19	Brustio et al	2021	published	Docu	EUR	international samples	Swimming	cgs	individual sports	male	junior (-2)	cont 1: seasonal peak perf. in int. comp.	cont 1: seasonal peak perf. in int. comp.	narrow	r	106	0.15
5	5.21	Brustio et al	2021	published	Docu	EUR	international samples	Swimming	cgs	individual sports	male	junior (0)	cont 1: seasonal peak perf. in int. comp.	cont 1: seasonal peak perf. in int. comp.	narrow	r	143.25	0.21
5	5.22	Brustio et al	2021	published	Docu	EUR	international samples	Swimming	cgs	individual sports	male	junior (0)	cont 1: seasonal peak perf. in int. comp.	cont 1: seasonal peak perf. in int. comp.	narrow	r	155	0.35
5	5.23	Brustio et al	2021	published	Docu	EUR	international samples	Swimming	cgs	individual sports	male	junior (-2)	cont 1: seasonal peak perf. in int. comp.	cont 1: seasonal peak perf. in int. comp.	narrow	r	73.5	0.09
5	5.24	Brustio et al	2021	published	Docu	EUR	international samples	Swimming	cgs	individual sports	male	junior (-2)	cont 1: seasonal peak perf. in int. comp.	cont 1: seasonal peak perf. in int. comp.	narrow	r	100.75	-0.08
5	5.25	Brustio et al	2021	published	Docu	EUR	international samples	Swimming	cgs	individual sports	male	junior (0)	cont 1: seasonal peak perf. in int. comp.	cont 1: seasonal peak perf. in int. comp.	narrow	r	140.75	0.03
5	5.26	Brustio et al	2021	published	Docu	EUR	international samples	Swimming	cgs	individual sports	male	junior (0)	cont 1: seasonal peak perf. in int. comp.	cont 1: seasonal peak perf. in int. comp.	narrow	r	161.25	0.12
5	5.27	Brustio et al	2021	published	Docu	EUR	international samples	Swimming	cgs	individual sports	male	junior (-2)	cont 1: seasonal peak perf. in int. comp.	cont 1: seasonal peak perf. in int. comp.	narrow	r	63.75	-0.12
5	5.28	Brustio et al	2021	published	Docu	EUR	international samples	Swimming	cgs	individual sports	male	junior (-2)	cont 1: seasonal peak perf. in int. comp.	cont 1: seasonal peak perf. in int. comp.	narrow	r	96.5	0.07
5	5.29	Brustio et al	2021	published	Docu	EUR	international samples	Swimming	cgs	individual sports	male	junior (0)	cont 1: seasonal peak perf. in int. comp.	cont 1: seasonal peak perf. in int. comp.	narrow	r	136.75	0.12
5	5.31	Brustio et al	2021	published	Docu	EUR	international samples	Swimming	cgs	individual sports	male	junior (0)	cont 1: seasonal peak perf. in int. comp.	cont 1: seasonal peak perf. in int. comp.	narrow	r	160	0.23
5	5.32	Brustio et al	2021	published	Docu	EUR	international samples	Swimming	cgs	individual sports	male	junior (-2)	cont 1: seasonal peak perf. in int. comp.	cont 1: seasonal peak perf. in int. comp.	narrow	r	159	0.02
5	5.33	Brustio et al	2021	published	Docu	EUR	international samples	Swimming	cgs	individual sports	male	junior (-2)	cont 1: seasonal peak perf. in int. comp.	cont 1: seasonal peak perf. in int. comp.	narrow	r	223.75	0.15
5	5.34	Brustio et al	2021	published	Docu	EUR	international samples	Swimming	cgs	individual sports	male	junior (0)	cont 1: seasonal peak perf. in int. comp.	cont 1: seasonal peak perf. in int. comp.	narrow	r	281.75	0.25
5	5.35	Brustio et al	2021	published	Docu	EUR	international samples	Swimming	cgs	individual sports	male	junior (0)	cont 1: seasonal peak perf. in int. comp.	cont 1: seasonal peak perf. in int. comp.	narrow	r	320	0.29
6	6.1	Güllich	2018	unpublished	Quest	GER	national samples/western european	Athletics	cgs	individual sports	male+female	junior (-6)	cont 4: comb. of comp. level and placing	cont 4: comb. of comp. level and placing	wide	rs	58	-0.051
6	6.2	Güllich	2018	unpublished	Quest	GER	national samples/western european	Athletics	cgs	individual sports	male+female	junior (-6)	cont 4: comb. of comp. level and placing	cont 4: comb. of comp. level and placing	wide	rs	60	-0.106
6	6.3	Güllich	2018	unpublished	Quest	GER	national samples/western european	Athletics	cgs	individual sports	male+female	junior (-4)	cat 2: achiev./not achiev. placing in int. comp.	cat 2: achiev./not achiev. placing in int. comp.	wide	chi	65	0
6	6.4	Güllich	2018	unpublished	Quest	GER	national samples/western european	Athletics	cgs	individual sports	male+female	junior (-2)	cat 2: achiev./not achiev. placing in int. comp.	cat 2: achiev./not achiev. placing in int. comp.	wide	chi	73	0.157289
6	6.5	Güllich	2018	unpublished	Quest	GER	national samples/western european	Athletics	cgs	individual sports	male+female	junior (0)	cat 2: achiev./not achiev. placing in int. comp.	cat 2: achiev./not achiev. placing in int. comp.	wide	chi	76	0.186612
7	7.1	Güllich	2019	unpublished	Quest	GER	national samples/western european	Soccer	game	team sports	female	junior (-4)	cat 1: part./not part. in int. (maj.) comp.	cat 1: part./not part. in int. (maj.) comp.	narrow	chi	29	-0.265332
7	7.3	Güllich	2019	unpublished	Quest	GER	national samples/western european	Soccer	game	team sports	female	junior (0)	cat 1: part./not part. in int. (maj.) comp.	cat 1: part./not part. in int. (maj.) comp.	narrow	chi	29	-0.195615
8	8.1	Güllich	2014a	unpublished	Quest	GER	national samples/western european	Field Hockey	game	team sports	male	junior (-6)	cont 4: comb. of comp. level and placing	cont 4: comb. of comp. level and placing	narrow	rs	47	-0.085
8	8.2	Güllich	2014a	unpublished	Quest	GER	national samples/western european	Field Hockey	game	team sports	male	junior (-4)	cat 2: achiev./not achiev. placing in int. comp.	cat 2: achiev./not achiev. placing in int. comp.	narrow	chi	46	0.0986013
8	8.3	Güllich	2014a	unpublished	Quest	GER	national samples/western european	Field Hockey	game	team sports	male	junior (0)	cat 2: achiev./not achiev. placing in int. comp.	cat 2: achiev./not achiev. placing in int. comp.	narrow	chi	45	0.147533
9	9.1	Güllich	2014b	published	Docu	GER	national samples/western european	Soccer	game	team sports	male	junior (-6)	cat 3: member/not member in youth sport acamdemies	cat 1: part./not part. in int. (maj.) comp.	wide	chi	624	-0.0786788
9	9.2	Güllich	2014b	published	Docu	GER	national samples/western european	Soccer	game	team sports	male	junior (-4)	cat 3: member/not member in youth sport acamdemies	cat 1: part./not part. in int. (maj.) comp.	wide	chi	624	-0.0647145
10	10.1	Güllich & Emrich	2014	published	Quest	GER	national samples/western european	Olympic Sports	multiple	team & individual sports	male+female	junior (-6)	cont 4: comb. of comp. level and placing	cont 4: comb. of comp. level and placing	wide	rs	701	-0.07
10	10.2	Güllich & Emrich	2014	published	Quest	GER	national samples/western european	Olympic Sports	multiple	team & individual sports	male+female	junior (-4)	cont 4: comb. of comp. level and placing	cont 4: comb. of comp. level and placing	wide	rs	701	-0.09
10	10.3	Güllich & Emrich	2014	published	Quest	GER	national samples/western european	Olympic Sports	multiple	team & individual sports	male+female	junior (0)	cont 4: comb. of comp. level and placing	cont 4: comb. of comp. level and placing	wide	rs	701	0.03
11	11.1	Güllich & Emrich	2013	published	Quest	East GER	national samples/western european	Olympic Sports	multiple	team & individual sports	male+female	junior (-6)	cont 4: comb. of comp. level and placing	cont 4: comb. of comp. level and placing	wide	rs	243	0.05
11	11.2	Güllich & Emrich	2013	published	Quest	East GER	national samples/western european	Olympic Sports	multiple	team & individual sports	male+female	junior (-4)	cont 4: comb. of comp. level and placing	cont 4: comb. of comp. level and placing	wide	rs	243	-0.12
11	11.3	Güllich & Emrich	2013	published	Quest	East GER	national samples/western european	Olympic Sports	multiple	team & individual sports	male+female	junior (0)	cont 4: comb. of comp. level and placing	cont 4: comb. of comp. level and placing	wide	rs	243	0.19
11	11.4	Güllich & Emrich	2013	published	Quest	West GER	national samples/western european	Olympic Sports	multiple	team & individual sports	male+female	junior (-6)	cont 4: comb. of comp. level and placing	cont 4: comb. of comp. level and placing	wide	rs	452	-0.07
11	11.5	Güllich & Emrich	2013	published	Quest	West GER	national samples/western european	Olympic Sports	multiple	team & individual sports	male+female	junior (-4)	cont 4: comb. of comp. level and placing	cont 4: comb. of comp. level and placing	wide	rs	452	-0.11
11	11.6	Güllich & Emrich	2013	published	Quest	West GER	national samples/western european	Olympic Sports	multiple	team & individual sports	male+female	junior (0)	cont 4: comb. of comp. level and placing	cont 4: comb. of comp. level and placing	wide	rs	452	0.16
12	12.1	Sigmund & Güllich	2021	unpublished	Quest	GER	national samples/western european	Athl / VB	multiple	team & individual sports	male+female	junior (-6)	cont 4: comb. of comp. level and placing	cont 4: comb. of comp. level and placing	wide	rs	70	0.124
12	12.2	Sigmund & Güllich	2021	unpublished	Quest	GER	national samples/western european	Athl / VB	multiple	team & individual sports	male+female	junior (-6)	cont 4: comb. of comp. level and placing	cont 4: comb. of comp. level and placing	wide	rs	70	0.042
12	12.3	Sigmund & Güllich	2021	unpublished	Quest	GER	national samples/western european	Athl / VB	multiple	team & individual sports	male+female	junior (-4)	cont 4: comb. of comp. level and placing	cont 4: comb. of comp. level and placing	wide	rs	70	-0.045
12	12.4	Sigmund & Güllich	2021	unpublished	Quest	GER	national samples/western european	Athl / VB	multiple	team & individual sports	male+female	junior (-2)	cont 4: comb. of comp. level and placing	cont 4: comb. of comp. level and placing	wide	rs	70	0.096
12	12.5	Sigmund & Güllich	2021	unpublished	Quest	GER	national samples/western european	Athl / VB	multiple	team & individual sports	male+female	junior (0)	cont 4: comb. of comp. level and placing	cont 4: comb. of comp. level and placing	wide	rs	70	0.293
13	13.1	Güllich et al	2019	published	Docu	GBR	national samples/western european	Olympic Sports	multiple	team & individual sports	male+female	junior (-4)	cat 2: achiev./not achiev. placing in int. comp.	cat 2: achiev./not achiev. placing in int. comp.	narrow	chi	32	0
13	13.2	Güllich et al	2019	published	Docu	GBR	national samples/western european	Olympic Sports	multiple	team & individual sports	male+female	junior (0)	cat 2: achiev./not achiev. placing in int. comp.	cat 2: achiev./not achiev. placing in int. comp.	narrow	chi	32	0.265908
14	14.1	Güllich et al	2009	unpublished	Docu	GER	national samples/western european	Rowing	cgs	individual sports	male+female	junior (0)	cat 2: achiev./not achiev. placing in int. comp.	cat 2: achiev./not achiev. placing in int. comp.	wide	chi	67	0.00183366
15	15.1	Hardy et al	2013	unpublished	Docu	GBR	national samples/western european	Olympic Sports	multiple	team & individual sports	male+female	junior (-4)	cont 4: comb. of comp. level and placing	cont 4: comb. of comp. level and placing	narrow	rs	32	-0.12
15	15.2	Hardy et al	2013	unpublished	Docu	GBR	national samples/western european	Olympic Sports	multiple	team & individual sports	male+female	junior (0)	cont 4: comb. of comp. level and placing	cont 4: comb. of comp. level and placing	narrow	rs	32	-0.1
16	16.1	Hornig et al	2016	unpublished	Quest	GER	national samples/western european	Soccer	game	team sports	male	junior (-4)	cat 1: part./not part. in int. (maj.) comp.	cat 1: part./not part. in int. (maj.) comp.	narrow	chi	52	-0.100201
16	16.2	Hornig et al	2016	unpublished	Quest	GER	national samples/western european	Soccer	game	team sports	male	junior (-2)	cat 1: part./not part. in int. (maj.) comp.	cat 1: part./not part. in int. (maj.) comp.	narrow	chi	52	0.0602029
16	16.3	Hornig et al	2016	unpublished	Quest	GER	national samples/western european	Soccer	game	team sports	male	junior (0)	cat 1: part./not part. in int. (maj.) comp.	cat 1: part./not part. in int. (maj.) comp.	narrow	chi	52	0.270721
17	17.1	Kalén et al	2017	published	Docu	EUR	international samples	Basketball	game	team sports	male	junior (0)	cont 2: number of int. comp.	cont 5: defined measure of efficiency	narrow	r	558	0.09
17	17.2	Kalén et al	2017	published	Docu	EUR	international samples	Basketball	game	team sports	female	junior (0)	cont 2: number of int. comp.	cont 5: defined measure of efficiency	narrow	r	397	-0.02
18	18.1	Kristiansen & Stensrud	2020	published	Docu	NOR	national samples/western european	Handball	game	team sports	female	junior (-2)	cat 3: member/not member in youth sport acamdemies	cat 3: amount of minutes played (grouping) in maj. int. comp.	wide	chi	10	-0.25
19	19.1	Reid et al	2007	published	Docu	Int	international samples	Tennis	game	individual sports	male	junior (0)	cont 3: int. rankings	cont 3: int. rankings	wide	r	106	0.232
20	20.1	Schumacher et al	2006	published	Docu	Int	international samples	Race cycling	cgs	individual sports	male	junior (0)	cat 2: achiev./not achiev. placing in int. comp.	cat 2: achiev./not achiev. placing in int. comp.	wide	chi	383	0.11239
20	20.2	Schumacher et al	2006	published	Docu	Int	international samples	Race cycling	cgs	individual sports	male	junior (0)	cat 2: achiev./not achiev. placing in int. comp.	cat 2: achiev./not achiev. placing in int. comp.	wide	chi	52	-0.0602339
20	20.3	Schumacher et al	2006	published	Docu	Int	international samples	Race cycling	cgs	individual sports	male	junior (0)	cat 2: achiev./not achiev. placing in int. comp.	cat 2: achiev./not achiev. placing in int. comp.	wide	chi	218	0.329662
20	20.4	Schumacher et al	2006	published	Docu	Int	international samples	Race cycling	cgs	individual sports	male	junior (0)	cat 2: achiev./not achiev. placing in int. comp.	cat 2: achiev./not achiev. placing in int. comp.	wide	chi	132	0.322031
21	21.1	Zsombor et al	2020	published	Docu	EUR	international samples	Basketball	game	team sports	male	junior (0)	cat 1: part./not part. in int. (maj.) comp.	cat 3: amount of minutes played (grouping) in maj. int. comp.	narrow	chi	58	0.209899

## Sheet: recording_of_performance
study_id	study_id_dependent_2_chi	authors	year	study_publ	meth_data_collection	sample_country	sample_country_group	sport	sport_type	ind_team_sport	sex	diff_jun_age_age_t1_cat	leveling_jun	leveling_sen	Senior_level_narrow_wide	es_indicator	overall_n_chi	es
1	1.1	Barreiros & Fonseca	2012	published	Docu	POR	national samples/western european	Judo	combat	individual sports	female	junior (-2)	cat 1: part./not part. in int. (maj.) comp.	cat 1: part./not part. in int. (maj.) comp.	narrow	chi	12	0.201435
1	1.1	Barreiros & Fonseca	2012	published	Docu	POR	national samples/western european	Judo	combat	individual sports	female	junior (0)	cat 1: part./not part. in int. (maj.) comp.	cat 1: part./not part. in int. (maj.) comp.	narrow	chi	12	0.370479
1	1.2	Barreiros & Fonseca	2012	published	Docu	POR	national samples/western european	Swimming	cgs	individual sports	female	junior (-2)	cat 1: part./not part. in int. (maj.) comp.	cat 1: part./not part. in int. (maj.) comp.	narrow	chi	17.5	0.190347
1	1.2	Barreiros & Fonseca	2012	published	Docu	POR	national samples/western european	Swimming	cgs	individual sports	female	junior (0)	cat 1: part./not part. in int. (maj.) comp.	cat 1: part./not part. in int. (maj.) comp.	narrow	chi	17.5	0.258199
1	1.3	Barreiros & Fonseca	2012	published	Docu	POR	national samples/western european	Volleyball	game	team sports	female	junior (-2)	cat 1: part./not part. in int. (maj.) comp.	cat 1: part./not part. in int. (maj.) comp.	narrow	chi	18.5	0
1	1.3	Barreiros & Fonseca	2012	published	Docu	POR	national samples/western european	Volleyball	game	team sports	female	junior (0)	cat 1: part./not part. in int. (maj.) comp.	cat 1: part./not part. in int. (maj.) comp.	narrow	chi	18.5	0
1	1.4	Barreiros & Fonseca	2012	published	Docu	POR	national samples/western european	Judo	combat	individual sports	male	junior (-2)	cat 1: part./not part. in int. (maj.) comp.	cat 1: part./not part. in int. (maj.) comp.	narrow	chi	37.5	0.317026
1	1.4	Barreiros & Fonseca	2012	published	Docu	POR	national samples/western european	Judo	combat	individual sports	male	junior (0)	cat 1: part./not part. in int. (maj.) comp.	cat 1: part./not part. in int. (maj.) comp.	narrow	chi	37.5	0.299187
1	1.5	Barreiros & Fonseca	2012	published	Docu	POR	national samples/western european	Soccer	game	team sports	male	junior (-2)	cat 1: part./not part. in int. (maj.) comp.	cat 1: part./not part. in int. (maj.) comp.	narrow	chi	131	0.132608
1	1.5	Barreiros & Fonseca	2012	published	Docu	POR	national samples/western european	Soccer	game	team sports	male	junior (0)	cat 1: part./not part. in int. (maj.) comp.	cat 1: part./not part. in int. (maj.) comp.	narrow	chi	131	0.140812
1	1.6	Barreiros & Fonseca	2012	published	Docu	POR	national samples/western european	Swimming	cgs	individual sports	male	junior (-2)	cat 1: part./not part. in int. (maj.) comp.	cat 1: part./not part. in int. (maj.) comp.	narrow	chi	27	0.380312
1	1.6	Barreiros & Fonseca	2012	published	Docu	POR	national samples/western european	Swimming	cgs	individual sports	male	junior (0)	cat 1: part./not part. in int. (maj.) comp.	cat 1: part./not part. in int. (maj.) comp.	narrow	chi	27	0.304536
1	1.7	Barreiros & Fonseca	2012	published	Docu	POR	national samples/western european	Volleyball	game	team sports	male	junior (-2)	cat 1: part./not part. in int. (maj.) comp.	cat 1: part./not part. in int. (maj.) comp.	narrow	chi	22.5	0.140848
1	1.7	Barreiros & Fonseca	2012	published	Docu	POR	national samples/western european	Volleyball	game	team sports	male	junior (0)	cat 1: part./not part. in int. (maj.) comp.	cat 1: part./not part. in int. (maj.) comp.	narrow	chi	22.5	0.0924995
2	2.1	Barth et al	2019	unpublished	Docu	AUT	national samples/western european	Alpine Ski Racing	cgs	individual sports	male	junior (0)	cat 2: achiev./not achiev. placing in int. comp.	cat 2: achiev./not achiev. placing in int. comp.	wide	chi	170	0.0740922
2	2.2	Barth et al	2019	unpublished	Docu	AUT	national samples/western european	Alpine Ski Racing	cgs	individual sports	female	junior (0)	cat 2: achiev./not achiev. placing in int. comp.	cat 2: achiev./not achiev. placing in int. comp.	wide	chi	145	0.357023
3	3.1	Björndal et al	2018	published	Docu	NOR	national samples/western european	Handball	game	team sports	male	junior (-2)	cont 2: number of int. comp.	cont 2: number of int. comp.	narrow	rs	169	0.19
3	3.1	Björndal et al	2018	published	Docu	NOR	national samples/western european	Handball	game	team sports	male	junior (0)	cont 2: number of int. comp.	cont 2: number of int. comp.	narrow	rs	169	0.48
3	3.2	Björndal et al	2018	published	Docu	NOR	national samples/western european	Handball	game	team sports	female	junior (-2)	cont 2: number of int. comp.	cont 2: number of int. comp.	narrow	rs	159	0.14
3	3.2	Björndal et al	2018	published	Docu	NOR	national samples/western european	Handball	game	team sports	female	junior (0)	cont 2: number of int. comp.	cont 2: number of int. comp.	narrow	rs	159	0.31
4	4.1	Brouwers et al	2010	published	Docu	Int	international samples	Tennis	game	individual sports	male	junior (-4)	cat 2: achiev./not achiev. placing in int. comp.	cat 2: achiev./not achiev. placing in int. comp.	wide	chi	1897	0.108274
4	4.2	Brouwers et al	2010	published	Docu	Int	international samples	Tennis	game	individual sports	female	junior (-4)	cat 2: achiev./not achiev. placing in int. comp.	cat 2: achiev./not achiev. placing in int. comp.	wide	chi	1624	0.132932
5	5.1	Brustio et al	2021	published	Docu	EUR	international samples	Swimming	cgs	individual sports	female	junior (-2)	cont 1: seasonal peak perf. in int. comp.	cont 1: seasonal peak perf. in int. comp.	narrow	r	56.875	0.08
5	5.1	Brustio et al	2021	published	Docu	EUR	international samples	Swimming	cgs	individual sports	female	junior (-2)	cont 1: seasonal peak perf. in int. comp.	cont 1: seasonal peak perf. in int. comp.	narrow	r	56.875	0.13
5	5.1	Brustio et al	2021	published	Docu	EUR	international samples	Swimming	cgs	individual sports	female	junior (0)	cont 1: seasonal peak perf. in int. comp.	cont 1: seasonal peak perf. in int. comp.	narrow	r	56.875	0.18
5	5.1	Brustio et al	2021	published	Docu	EUR	international samples	Swimming	cgs	individual sports	female	junior (0)	cont 1: seasonal peak perf. in int. comp.	cont 1: seasonal peak perf. in int. comp.	narrow	r	56.875	0.42
5	5.2	Brustio et al	2021	published	Docu	EUR	international samples	Swimming	cgs	individual sports	female	junior (-2)	cont 1: seasonal peak perf. in int. comp.	cont 1: seasonal peak perf. in int. comp.	narrow	r	56.0625	0.19
5	5.2	Brustio et al	2021	published	Docu	EUR	international samples	Swimming	cgs	individual sports	female	junior (-2)	cont 1: seasonal peak perf. in int. comp.	cont 1: seasonal peak perf. in int. comp.	narrow	r	56.0625	0.22
5	5.2	Brustio et al	2021	published	Docu	EUR	international samples	Swimming	cgs	individual sports	female	junior (0)	cont 1: seasonal peak perf. in int. comp.	cont 1: seasonal peak perf. in int. comp.	narrow	r	56.0625	0.2
5	5.2	Brustio et al	2021	published	Docu	EUR	international samples	Swimming	cgs	individual sports	female	junior (0)	cont 1: seasonal peak perf. in int. comp.	cont 1: seasonal peak perf. in int. comp.	narrow	r	56.0625	0.24
5	5.3	Brustio et al	2021	published	Docu	EUR	international samples	Swimming	cgs	individual sports	female	junior (-2)	cont 1: seasonal peak perf. in int. comp.	cont 1: seasonal peak perf. in int. comp.	narrow	r	55.3125	0.15
5	5.3	Brustio et al	2021	published	Docu	EUR	international samples	Swimming	cgs	individual sports	female	junior (-2)	cont 1: seasonal peak perf. in int. comp.	cont 1: seasonal peak perf. in int. comp.	narrow	r	55.3125	0.2
5	5.3	Brustio et al	2021	published	Docu	EUR	international samples	Swimming	cgs	individual sports	female	junior (0)	cont 1: seasonal peak perf. in int. comp.	cont 1: seasonal peak perf. in int. comp.	narrow	r	55.3125	0.13
5	5.3	Brustio et al	2021	published	Docu	EUR	international samples	Swimming	cgs	individual sports	female	junior (0)	cont 1: seasonal peak perf. in int. comp.	cont 1: seasonal peak perf. in int. comp.	narrow	r	55.3125	0.43
5	5.4	Brustio et al	2021	published	Docu	EUR	international samples	Swimming	cgs	individual sports	female	junior (-2)	cont 1: seasonal peak perf. in int. comp.	cont 1: seasonal peak perf. in int. comp.	narrow	r	64.375	0.22
5	5.4	Brustio et al	2021	published	Docu	EUR	international samples	Swimming	cgs	individual sports	female	junior (-2)	cont 1: seasonal peak perf. in int. comp.	cont 1: seasonal peak perf. in int. comp.	narrow	r	64.375	0.22
5	5.4	Brustio et al	2021	published	Docu	EUR	international samples	Swimming	cgs	individual sports	female	junior (0)	cont 1: seasonal peak perf. in int. comp.	cont 1: seasonal peak perf. in int. comp.	narrow	r	64.375	0.27
5	5.4	Brustio et al	2021	published	Docu	EUR	international samples	Swimming	cgs	individual sports	female	junior (0)	cont 1: seasonal peak perf. in int. comp.	cont 1: seasonal peak perf. in int. comp.	narrow	r	64.375	0.38
5	5.5	Brustio et al	2021	published	Docu	EUR	international samples	Swimming	cgs	individual sports	female	junior (-2)	cont 1: seasonal peak perf. in int. comp.	cont 1: seasonal peak perf. in int. comp.	narrow	r	58.9375	0.24
5	5.5	Brustio et al	2021	published	Docu	EUR	international samples	Swimming	cgs	individual sports	female	junior (-2)	cont 1: seasonal peak perf. in int. comp.	cont 1: seasonal peak perf. in int. comp.	narrow	r	58.9375	0.13
5	5.5	Brustio et al	2021	published	Docu	EUR	international samples	Swimming	cgs	individual sports	female	junior (0)	cont 1: seasonal peak perf. in int. comp.	cont 1: seasonal peak perf. in int. comp.	narrow	r	58.9375	0.26
5	5.5	Brustio et al	2021	published	Docu	EUR	international samples	Swimming	cgs	individual sports	female	junior (0)	cont 1: seasonal peak perf. in int. comp.	cont 1: seasonal peak perf. in int. comp.	narrow	r	58.9375	0.39
5	5.6	Brustio et al	2021	published	Docu	EUR	international samples	Swimming	cgs	individual sports	female	junior (-2)	cont 1: seasonal peak perf. in int. comp.	cont 1: seasonal peak perf. in int. comp.	narrow	r	55.625	0.04
5	5.6	Brustio et al	2021	published	Docu	EUR	international samples	Swimming	cgs	individual sports	female	junior (-2)	cont 1: seasonal peak perf. in int. comp.	cont 1: seasonal peak perf. in int. comp.	narrow	r	55.625	0.02
5	5.6	Brustio et al	2021	published	Docu	EUR	international samples	Swimming	cgs	individual sports	female	junior (0)	cont 1: seasonal peak perf. in int. comp.	cont 1: seasonal peak perf. in int. comp.	narrow	r	55.625	0.06
5	5.6	Brustio et al	2021	published	Docu	EUR	international samples	Swimming	cgs	individual sports	female	junior (0)	cont 1: seasonal peak perf. in int. comp.	cont 1: seasonal peak perf. in int. comp.	narrow	r	55.625	0.24
5	5.7	Brustio et al	2021	published	Docu	EUR	international samples	Swimming	cgs	individual sports	female	junior (-2)	cont 1: seasonal peak perf. in int. comp.	cont 1: seasonal peak perf. in int. comp.	narrow	r	51.875	0.05
5	5.7	Brustio et al	2021	published	Docu	EUR	international samples	Swimming	cgs	individual sports	female	junior (-2)	cont 1: seasonal peak perf. in int. comp.	cont 1: seasonal peak perf. in int. comp.	narrow	r	51.875	0.17
5	5.7	Brustio et al	2021	published	Docu	EUR	international samples	Swimming	cgs	individual sports	female	junior (0)	cont 1: seasonal peak perf. in int. comp.	cont 1: seasonal peak perf. in int. comp.	narrow	r	51.875	0.14
5	5.7	Brustio et al	2021	published	Docu	EUR	international samples	Swimming	cgs	individual sports	female	junior (0)	cont 1: seasonal peak perf. in int. comp.	cont 1: seasonal peak perf. in int. comp.	narrow	r	51.875	0.33
5	5.8	Brustio et al	2021	published	Docu	EUR	international samples	Swimming	cgs	individual sports	female	junior (-2)	cont 1: seasonal peak perf. in int. comp.	cont 1: seasonal peak perf. in int. comp.	narrow	r	57.125	0.12
5	5.8	Brustio et al	2021	published	Docu	EUR	international samples	Swimming	cgs	individual sports	female	junior (-2)	cont 1: seasonal peak perf. in int. comp.	cont 1: seasonal peak perf. in int. comp.	narrow	r	57.125	0.15
5	5.8	Brustio et al	2021	published	Docu	EUR	international samples	Swimming	cgs	individual sports	female	junior (0)	cont 1: seasonal peak perf. in int. comp.	cont 1: seasonal peak perf. in int. comp.	narrow	r	57.125	0.3
5	5.8	Brustio et al	2021	published	Docu	EUR	international samples	Swimming	cgs	individual sports	female	junior (0)	cont 1: seasonal peak perf. in int. comp.	cont 1: seasonal peak perf. in int. comp.	narrow	r	57.125	0.43
5	5.9	Brustio et al	2021	published	Docu	EUR	international samples	Swimming	cgs	individual sports	male	junior (-2)	cont 1: seasonal peak perf. in int. comp.	cont 1: seasonal peak perf. in int. comp.	narrow	r	64.75	0.04
5	5.9	Brustio et al	2021	published	Docu	EUR	international samples	Swimming	cgs	individual sports	male	junior (-2)	cont 1: seasonal peak perf. in int. comp.	cont 1: seasonal peak perf. in int. comp.	narrow	r	64.75	0.16
5	5.9	Brustio et al	2021	published	Docu	EUR	international samples	Swimming	cgs	individual sports	male	junior (0)	cont 1: seasonal peak perf. in int. comp.	cont 1: seasonal peak perf. in int. comp.	narrow	r	64.75	0.31
5	5.9	Brustio et al	2021	published	Docu	EUR	international samples	Swimming	cgs	individual sports	male	junior (0)	cont 1: seasonal peak perf. in int. comp.	cont 1: seasonal peak perf. in int. comp.	narrow	r	64.75	0.4
5	5.11	Brustio et al	2021	published	Docu	EUR	international samples	Swimming	cgs	individual sports	male	junior (-2)	cont 1: seasonal peak perf. in int. comp.	cont 1: seasonal peak perf. in int. comp.	narrow	r	62.625	0.12
5	5.11	Brustio et al	2021	published	Docu	EUR	international samples	Swimming	cgs	individual sports	male	junior (-2)	cont 1: seasonal peak perf. in int. comp.	cont 1: seasonal peak perf. in int. comp.	narrow	r	62.625	0.11
5	5.11	Brustio et al	2021	published	Docu	EUR	international samples	Swimming	cgs	individual sports	male	junior (0)	cont 1: seasonal peak perf. in int. comp.	cont 1: seasonal peak perf. in int. comp.	narrow	r	62.625	0.08
5	5.11	Brustio et al	2021	published	Docu	EUR	international samples	Swimming	cgs	individual sports	male	junior (0)	cont 1: seasonal peak perf. in int. comp.	cont 1: seasonal peak perf. in int. comp.	narrow	r	62.625	0.17
5	5.12	Brustio et al	2021	published	Docu	EUR	international samples	Swimming	cgs	individual sports	male	junior (-2)	cont 1: seasonal peak perf. in int. comp.	cont 1: seasonal peak perf. in int. comp.	narrow	r	59	-0.02
5	5.12	Brustio et al	2021	published	Docu	EUR	international samples	Swimming	cgs	individual sports	male	junior (-2)	cont 1: seasonal peak perf. in int. comp.	cont 1: seasonal peak perf. in int. comp.	narrow	r	59	0.15
5	5.12	Brustio et al	2021	published	Docu	EUR	international samples	Swimming	cgs	individual sports	male	junior (0)	cont 1: seasonal peak perf. in int. comp.	cont 1: seasonal peak perf. in int. comp.	narrow	r	59	0.2
5	5.12	Brustio et al	2021	published	Docu	EUR	international samples	Swimming	cgs	individual sports	male	junior (0)	cont 1: seasonal peak perf. in int. comp.	cont 1: seasonal peak perf. in int. comp.	narrow	r	59	0.28
5	5.13	Brustio et al	2021	published	Docu	EUR	international samples	Swimming	cgs	individual sports	male	junior (-2)	cont 1: seasonal peak perf. in int. comp.	cont 1: seasonal peak perf. in int. comp.	narrow	r	128.938	0.1
5	5.13	Brustio et al	2021	published	Docu	EUR	international samples	Swimming	cgs	individual sports	male	junior (-2)	cont 1: seasonal peak perf. in int. comp.	cont 1: seasonal peak perf. in int. comp.	narrow	r	128.938	0.21
5	5.13	Brustio et al	2021	published	Docu	EUR	international samples	Swimming	cgs	individual sports	male	junior (0)	cont 1: seasonal peak perf. in int. comp.	cont 1: seasonal peak perf. in int. comp.	narrow	r	128.938	0.18
5	5.13	Brustio et al	2021	published	Docu	EUR	international samples	Swimming	cgs	individual sports	male	junior (0)	cont 1: seasonal peak perf. in int. comp.	cont 1: seasonal peak perf. in int. comp.	narrow	r	128.938	0.36
5	5.14	Brustio et al	2021	published	Docu	EUR	international samples	Swimming	cgs	individual sports	male	junior (-2)	cont 1: seasonal peak perf. in int. comp.	cont 1: seasonal peak perf. in int. comp.	narrow	r	56	0.07
5	5.14	Brustio et al	2021	published	Docu	EUR	international samples	Swimming	cgs	individual sports	male	junior (-2)	cont 1: seasonal peak perf. in int. comp.	cont 1: seasonal peak perf. in int. comp.	narrow	r	56	0.15
5	5.14	Brustio et al	2021	published	Docu	EUR	international samples	Swimming	cgs	individual sports	male	junior (0)	cont 1: seasonal peak perf. in int. comp.	cont 1: seasonal peak perf. in int. comp.	narrow	r	56	0.21
5	5.14	Brustio et al	2021	published	Docu	EUR	international samples	Swimming	cgs	individual sports	male	junior (0)	cont 1: seasonal peak perf. in int. comp.	cont 1: seasonal peak perf. in int. comp.	narrow	r	56	0.35
5	5.15	Brustio et al	2021	published	Docu	EUR	international samples	Swimming	cgs	individual sports	male	junior (-2)	cont 1: seasonal peak perf. in int. comp.	cont 1: seasonal peak perf. in int. comp.	narrow	r	56.4375	0.09
5	5.15	Brustio et al	2021	published	Docu	EUR	international samples	Swimming	cgs	individual sports	male	junior (-2)	cont 1: seasonal peak perf. in int. comp.	cont 1: seasonal peak perf. in int. comp.	narrow	r	56.4375	-0.08
5	5.15	Brustio et al	2021	published	Docu	EUR	international samples	Swimming	cgs	individual sports	male	junior (0)	cont 1: seasonal peak perf. in int. comp.	cont 1: seasonal peak perf. in int. comp.	narrow	r	56.4375	0.03
5	5.15	Brustio et al	2021	published	Docu	EUR	international samples	Swimming	cgs	individual sports	male	junior (0)	cont 1: seasonal peak perf. in int. comp.	cont 1: seasonal peak perf. in int. comp.	narrow	r	56.4375	0.12
5	5.16	Brustio et al	2021	published	Docu	EUR	international samples	Swimming	cgs	individual sports	male	junior (-2)	cont 1: seasonal peak perf. in int. comp.	cont 1: seasonal peak perf. in int. comp.	narrow	r	55.25	-0.12
5	5.16	Brustio et al	2021	published	Docu	EUR	international samples	Swimming	cgs	individual sports	male	junior (-2)	cont 1: seasonal peak perf. in int. comp.	cont 1: seasonal peak perf. in int. comp.	narrow	r	55.25	0.07
5	5.16	Brustio et al	2021	published	Docu	EUR	international samples	Swimming	cgs	individual sports	male	junior (0)	cont 1: seasonal peak perf. in int. comp.	cont 1: seasonal peak perf. in int. comp.	narrow	r	55.25	0.12
5	5.16	Brustio et al	2021	published	Docu	EUR	international samples	Swimming	cgs	individual sports	male	junior (0)	cont 1: seasonal peak perf. in int. comp.	cont 1: seasonal peak perf. in int. comp.	narrow	r	55.25	0.23
5	5.17	Brustio et al	2021	published	Docu	EUR	international samples	Swimming	cgs	individual sports	male	junior (-2)	cont 1: seasonal peak perf. in int. comp.	cont 1: seasonal peak perf. in int. comp.	narrow	r	117.188	0.02
5	5.17	Brustio et al	2021	published	Docu	EUR	international samples	Swimming	cgs	individual sports	male	junior (-2)	cont 1: seasonal peak perf. in int. comp.	cont 1: seasonal peak perf. in int. comp.	narrow	r	117.188	0.15
5	5.17	Brustio et al	2021	published	Docu	EUR	international samples	Swimming	cgs	individual sports	male	junior (0)	cont 1: seasonal peak perf. in int. comp.	cont 1: seasonal peak perf. in int. comp.	narrow	r	117.188	0.25
5	5.17	Brustio et al	2021	published	Docu	EUR	international samples	Swimming	cgs	individual sports	male	junior (0)	cont 1: seasonal peak perf. in int. comp.	cont 1: seasonal peak perf. in int. comp.	narrow	r	117.188	0.29
6	6.1	Güllich	2018	unpublished	Quest	GER	national samples/western european	Athletics	cgs	individual sports	male+female	junior (-6)	cont 4: comb. of comp. level and placing	cont 4: comb. of comp. level and placing	wide	rs	13.28	-0.051
6	6.1	Güllich	2018	unpublished	Quest	GER	national samples/western european	Athletics	cgs	individual sports	male+female	junior (-6)	cont 4: comb. of comp. level and placing	cont 4: comb. of comp. level and placing	wide	rs	13.28	-0.106
6	6.1	Güllich	2018	unpublished	Quest	GER	national samples/western european	Athletics	cgs	individual sports	male+female	junior (-4)	cat 2: achiev./not achiev. placing in int. comp.	cat 2: achiev./not achiev. placing in int. comp.	wide	chi	13.28	0
6	6.1	Güllich	2018	unpublished	Quest	GER	national samples/western european	Athletics	cgs	individual sports	male+female	junior (-2)	cat 2: achiev./not achiev. placing in int. comp.	cat 2: achiev./not achiev. placing in int. comp.	wide	chi	13.28	0.157289
6	6.1	Güllich	2018	unpublished	Quest	GER	national samples/western european	Athletics	cgs	individual sports	male+female	junior (0)	cat 2: achiev./not achiev. placing in int. comp.	cat 2: achiev./not achiev. placing in int. comp.	wide	chi	13.28	0.186612
7	7.1	Güllich	2019	unpublished	Quest	GER	national samples/western european	Soccer	game	team sports	female	junior (-4)	cat 1: part./not part. in int. (maj.) comp.	cat 1: part./not part. in int. (maj.) comp.	narrow	chi	9.66667	-0.265332
7	7.1	Güllich	2019	unpublished	Quest	GER	national samples/western european	Soccer	game	team sports	female	junior (0)	cat 1: part./not part. in int. (maj.) comp.	cat 1: part./not part. in int. (maj.) comp.	narrow	chi	9.66667	-0.195615
8	8.1	Güllich	2014a	unpublished	Quest	GER	national samples/western european	Field Hockey	game	team sports	male	junior (-6)	cont 4: comb. of comp. level and placing	cont 4: comb. of comp. level and placing	narrow	rs	15.3333	-0.085
8	8.1	Güllich	2014a	unpublished	Quest	GER	national samples/western european	Field Hockey	game	team sports	male	junior (-4)	cat 2: achiev./not achiev. placing in int. comp.	cat 2: achiev./not achiev. placing in int. comp.	narrow	chi	15.3333	0.0986013
8	8.1	Güllich	2014a	unpublished	Quest	GER	national samples/western european	Field Hockey	game	team sports	male	junior (0)	cat 2: achiev./not achiev. placing in int. comp.	cat 2: achiev./not achiev. placing in int. comp.	narrow	chi	15.3333	0.147533
9	9.1	Güllich	2014b	published	Docu	GER	national samples/western european	Soccer	game	team sports	male	junior (-6)	cat 3: member/not member in youth sport acamdemies	cat 1: part./not part. in int. (maj.) comp.	wide	chi	208	-0.0786788
9	9.1	Güllich	2014b	published	Docu	GER	national samples/western european	Soccer	game	team sports	male	junior (-4)	cat 3: member/not member in youth sport acamdemies	cat 1: part./not part. in int. (maj.) comp.	wide	chi	208	-0.0647145
10	10.1	Güllich & Emrich	2014	published	Quest	GER	national samples/western european	Olympic Sports	multiple	team & individual sports	male+female	junior (-6)	cont 4: comb. of comp. level and placing	cont 4: comb. of comp. level and placing	wide	rs	233.667	-0.07
10	10.1	Güllich & Emrich	2014	published	Quest	GER	national samples/western european	Olympic Sports	multiple	team & individual sports	male+female	junior (-4)	cont 4: comb. of comp. level and placing	cont 4: comb. of comp. level and placing	wide	rs	233.667	-0.09
10	10.1	Güllich & Emrich	2014	published	Quest	GER	national samples/western european	Olympic Sports	multiple	team & individual sports	male+female	junior (0)	cont 4: comb. of comp. level and placing	cont 4: comb. of comp. level and placing	wide	rs	233.667	0.03
11	11.1	Güllich & Emrich	2013	published	Quest	East GER	national samples/western european	Olympic Sports	multiple	team & individual sports	male+female	junior (-6)	cont 4: comb. of comp. level and placing	cont 4: comb. of comp. level and placing	wide	rs	81	0.05
11	11.1	Güllich & Emrich	2013	published	Quest	East GER	national samples/western european	Olympic Sports	multiple	team & individual sports	male+female	junior (-4)	cont 4: comb. of comp. level and placing	cont 4: comb. of comp. level and placing	wide	rs	81	-0.12
11	11.1	Güllich & Emrich	2013	published	Quest	East GER	national samples/western european	Olympic Sports	multiple	team & individual sports	male+female	junior (0)	cont 4: comb. of comp. level and placing	cont 4: comb. of comp. level and placing	wide	rs	81	0.19
11	11.2	Güllich & Emrich	2013	published	Quest	West GER	national samples/western european	Olympic Sports	multiple	team & individual sports	male+female	junior (-6)	cont 4: comb. of comp. level and placing	cont 4: comb. of comp. level and placing	wide	rs	150.667	-0.07
11	11.2	Güllich & Emrich	2013	published	Quest	West GER	national samples/western european	Olympic Sports	multiple	team & individual sports	male+female	junior (-4)	cont 4: comb. of comp. level and placing	cont 4: comb. of comp. level and placing	wide	rs	150.667	-0.11
11	11.2	Güllich & Emrich	2013	published	Quest	West GER	national samples/western european	Olympic Sports	multiple	team & individual sports	male+female	junior (0)	cont 4: comb. of comp. level and placing	cont 4: comb. of comp. level and placing	wide	rs	150.667	0.16
12	12.1	Sigmund & Güllich	2021	unpublished	Quest	GER	national samples/western european	Athl / VB	multiple	team & individual sports	male+female	junior (-6)	cont 4: comb. of comp. level and placing	cont 4: comb. of comp. level and placing	wide	rs	14	0.124
12	12.1	Sigmund & Güllich	2021	unpublished	Quest	GER	national samples/western european	Athl / VB	multiple	team & individual sports	male+female	junior (-6)	cont 4: comb. of comp. level and placing	cont 4: comb. of comp. level and placing	wide	rs	14	0.042
12	12.1	Sigmund & Güllich	2021	unpublished	Quest	GER	national samples/western european	Athl / VB	multiple	team & individual sports	male+female	junior (-4)	cont 4: comb. of comp. level and placing	cont 4: comb. of comp. level and placing	wide	rs	14	-0.045
12	12.1	Sigmund & Güllich	2021	unpublished	Quest	GER	national samples/western european	Athl / VB	multiple	team & individual sports	male+female	junior (-2)	cont 4: comb. of comp. level and placing	cont 4: comb. of comp. level and placing	wide	rs	14	0.096
12	12.1	Sigmund & Güllich	2021	unpublished	Quest	GER	national samples/western european	Athl / VB	multiple	team & individual sports	male+female	junior (0)	cont 4: comb. of comp. level and placing	cont 4: comb. of comp. level and placing	wide	rs	14	0.293
13	13.1	Güllich et al	2019	published	Docu	GBR	national samples/western european	Olympic Sports	multiple	team & individual sports	male+female	junior (-4)	cat 2: achiev./not achiev. placing in int. comp.	cat 2: achiev./not achiev. placing in int. comp.	narrow	chi	32	0
13	13.2	Güllich et al	2019	published	Docu	GBR	national samples/western european	Olympic Sports	multiple	team & individual sports	male+female	junior (0)	cat 2: achiev./not achiev. placing in int. comp.	cat 2: achiev./not achiev. placing in int. comp.	narrow	chi	32	0.265908
14	14.1	Güllich et al	2009	unpublished	Docu	GER	national samples/western european	Rowing	cgs	individual sports	male+female	junior (0)	cat 2: achiev./not achiev. placing in int. comp.	cat 2: achiev./not achiev. placing in int. comp.	wide	chi	67	0.00183366
15	15.1	Hardy et al	2013	unpublished	Docu	GBR	national samples/western european	Olympic Sports	multiple	team & individual sports	male+female	junior (-4)	cont 4: comb. of comp. level and placing	cont 4: comb. of comp. level and placing	narrow	rs	16	-0.12
15	15.1	Hardy et al	2013	unpublished	Docu	GBR	national samples/western european	Olympic Sports	multiple	team & individual sports	male+female	junior (0)	cont 4: comb. of comp. level and placing	cont 4: comb. of comp. level and placing	narrow	rs	16	-0.1
16	16.1	Hornig et al	2016	unpublished	Quest	GER	national samples/western european	Soccer	game	team sports	male	junior (-4)	cat 1: part./not part. in int. (maj.) comp.	cat 1: part./not part. in int. (maj.) comp.	narrow	chi	17.3333	-0.100201
16	16.1	Hornig et al	2016	unpublished	Quest	GER	national samples/western european	Soccer	game	team sports	male	junior (-2)	cat 1: part./not part. in int. (maj.) comp.	cat 1: part./not part. in int. (maj.) comp.	narrow	chi	17.3333	0.0602029
16	16.1	Hornig et al	2016	unpublished	Quest	GER	national samples/western european	Soccer	game	team sports	male	junior (0)	cat 1: part./not part. in int. (maj.) comp.	cat 1: part./not part. in int. (maj.) comp.	narrow	chi	17.3333	0.270721
17	17.1	Kalén et al	2017	published	Docu	EUR	international samples	Basketball	game	team sports	male	junior (0)	cont 2: number of int. comp.	cont 5: defined measure of efficiency	narrow	r	558	0.09
17	17.2	Kalén et al	2017	published	Docu	EUR	international samples	Basketball	game	team sports	female	junior (0)	cont 2: number of int. comp.	cont 5: defined measure of efficiency	narrow	r	397	-0.02
18	18.1	Kristiansen & Stensrud	2020	published	Docu	NOR	national samples/western european	Handball	game	team sports	female	junior (-2)	cat 3: member/not member in youth sport acamdemies	cat 3: amount of minutes played (grouping) in maj. int. comp.	wide	chi	10	-0.25
19	19.1	Reid et al	2007	published	Docu	Int	international samples	Tennis	game	individual sports	male	junior (0)	cont 3: int. rankings	cont 3: int. rankings	wide	r	106	0.232
20	20.1	Schumacher et al	2006	published	Docu	Int	international samples	Race cycling	cgs	individual sports	male	junior (0)	cat 2: achiev./not achiev. placing in int. comp.	cat 2: achiev./not achiev. placing in int. comp.	wide	chi	383	0.11239
20	20.2	Schumacher et al	2006	published	Docu	Int	international samples	Race cycling	cgs	individual sports	male	junior (0)	cat 2: achiev./not achiev. placing in int. comp.	cat 2: achiev./not achiev. placing in int. comp.	wide	chi	52	-0.0602339
20	20.3	Schumacher et al	2006	published	Docu	Int	international samples	Race cycling	cgs	individual sports	male	junior (0)	cat 2: achiev./not achiev. placing in int. comp.	cat 2: achiev./not achiev. placing in int. comp.	wide	chi	218	0.329662
20	20.4	Schumacher et al	2006	published	Docu	Int	international samples	Race cycling	cgs	individual sports	male	junior (0)	cat 2: achiev./not achiev. placing in int. comp.	cat 2: achiev./not achiev. placing in int. comp.	wide	chi	132	0.322031
21	21.1	Zsombor et al	2020	published	Docu	EUR	international samples	Basketball	game	team sports	male	junior (0)	cat 1: part./not part. in int. (maj.) comp.	cat 3: amount of minutes played (grouping) in maj. int. comp.	narrow	chi	58	0.209899

## Sheet: performance_bandwidth
study_id	study_id_dependent_2_narrow_wide	authors	year	study_publ	meth_data_collection	sample_country	sample_country_group	sport	sport_type	ind_team_sport	sex	diff_jun_age_age_t1_cat	leveling_jun	leveling_sen	Senior_level_narrow_wide	es_indicator	narrow_wide_n	es
1	1.1	Barreiros & Fonseca	2012	published	Docu	POR	national samples/western european	Judo	combat	individual sports	female	junior (-2)	cat 1: part./not part. in int. (maj.) comp.	cat 1: part./not part. in int. (maj.) comp.	narrow	chi	12	0.201435
1	1.1	Barreiros & Fonseca	2012	published	Docu	POR	national samples/western european	Judo	combat	individual sports	female	junior (0)	cat 1: part./not part. in int. (maj.) comp.	cat 1: part./not part. in int. (maj.) comp.	narrow	chi	12	0.370479
1	1.2	Barreiros & Fonseca	2012	published	Docu	POR	national samples/western european	Swimming	cgs	individual sports	female	junior (-2)	cat 1: part./not part. in int. (maj.) comp.	cat 1: part./not part. in int. (maj.) comp.	narrow	chi	17.5	0.190347
1	1.2	Barreiros & Fonseca	2012	published	Docu	POR	national samples/western european	Swimming	cgs	individual sports	female	junior (0)	cat 1: part./not part. in int. (maj.) comp.	cat 1: part./not part. in int. (maj.) comp.	narrow	chi	17.5	0.258199
1	1.3	Barreiros & Fonseca	2012	published	Docu	POR	national samples/western european	Volleyball	game	team sports	female	junior (-2)	cat 1: part./not part. in int. (maj.) comp.	cat 1: part./not part. in int. (maj.) comp.	narrow	chi	18.5	0
1	1.3	Barreiros & Fonseca	2012	published	Docu	POR	national samples/western european	Volleyball	game	team sports	female	junior (0)	cat 1: part./not part. in int. (maj.) comp.	cat 1: part./not part. in int. (maj.) comp.	narrow	chi	18.5	0
1	1.4	Barreiros & Fonseca	2012	published	Docu	POR	national samples/western european	Judo	combat	individual sports	male	junior (-2)	cat 1: part./not part. in int. (maj.) comp.	cat 1: part./not part. in int. (maj.) comp.	narrow	chi	37.5	0.317026
1	1.4	Barreiros & Fonseca	2012	published	Docu	POR	national samples/western european	Judo	combat	individual sports	male	junior (0)	cat 1: part./not part. in int. (maj.) comp.	cat 1: part./not part. in int. (maj.) comp.	narrow	chi	37.5	0.299187
1	1.5	Barreiros & Fonseca	2012	published	Docu	POR	national samples/western european	Soccer	game	team sports	male	junior (-2)	cat 1: part./not part. in int. (maj.) comp.	cat 1: part./not part. in int. (maj.) comp.	narrow	chi	131	0.132608
1	1.5	Barreiros & Fonseca	2012	published	Docu	POR	national samples/western european	Soccer	game	team sports	male	junior (0)	cat 1: part./not part. in int. (maj.) comp.	cat 1: part./not part. in int. (maj.) comp.	narrow	chi	131	0.140812
1	1.6	Barreiros & Fonseca	2012	published	Docu	POR	national samples/western european	Swimming	cgs	individual sports	male	junior (-2)	cat 1: part./not part. in int. (maj.) comp.	cat 1: part./not part. in int. (maj.) comp.	narrow	chi	27	0.380312
1	1.6	Barreiros & Fonseca	2012	published	Docu	POR	national samples/western european	Swimming	cgs	individual sports	male	junior (0)	cat 1: part./not part. in int. (maj.) comp.	cat 1: part./not part. in int. (maj.) comp.	narrow	chi	27	0.304536
1	1.7	Barreiros & Fonseca	2012	published	Docu	POR	national samples/western european	Volleyball	game	team sports	male	junior (-2)	cat 1: part./not part. in int. (maj.) comp.	cat 1: part./not part. in int. (maj.) comp.	narrow	chi	22.5	0.140848
1	1.7	Barreiros & Fonseca	2012	published	Docu	POR	national samples/western european	Volleyball	game	team sports	male	junior (0)	cat 1: part./not part. in int. (maj.) comp.	cat 1: part./not part. in int. (maj.) comp.	narrow	chi	22.5	0.0924995
2	2.1	Barth et al	2019	unpublished	Docu	AUT	national samples/western european	Alpine Ski Racing	cgs	individual sports	male	junior (0)	cat 2: achiev./not achiev. placing in int. comp.	cat 2: achiev./not achiev. placing in int. comp.	wide	chi	170	0.0740922
2	2.2	Barth et al	2019	unpublished	Docu	AUT	national samples/western european	Alpine Ski Racing	cgs	individual sports	female	junior (0)	cat 2: achiev./not achiev. placing in int. comp.	cat 2: achiev./not achiev. placing in int. comp.	wide	chi	145	0.357023
3	3.1	Björndal et al	2018	published	Docu	NOR	national samples/western european	Handball	game	team sports	male	junior (-2)	cont 2: number of int. comp.	cont 2: number of int. comp.	narrow	rs	169	0.19
3	3.1	Björndal et al	2018	published	Docu	NOR	national samples/western european	Handball	game	team sports	male	junior (0)	cont 2: number of int. comp.	cont 2: number of int. comp.	narrow	rs	169	0.48
3	3.2	Björndal et al	2018	published	Docu	NOR	national samples/western european	Handball	game	team sports	female	junior (-2)	cont 2: number of int. comp.	cont 2: number of int. comp.	narrow	rs	159	0.14
3	3.2	Björndal et al	2018	published	Docu	NOR	national samples/western european	Handball	game	team sports	female	junior (0)	cont 2: number of int. comp.	cont 2: number of int. comp.	narrow	rs	159	0.31
4	4.1	Brouwers et al	2010	published	Docu	Int	international samples	Tennis	game	individual sports	male	junior (-4)	cat 2: achiev./not achiev. placing in int. comp.	cat 2: achiev./not achiev. placing in int. comp.	wide	chi	1897	0.108274
4	4.2	Brouwers et al	2010	published	Docu	Int	international samples	Tennis	game	individual sports	female	junior (-4)	cat 2: achiev./not achiev. placing in int. comp.	cat 2: achiev./not achiev. placing in int. comp.	wide	chi	1624	0.132932
5	5.1	Brustio et al	2021	published	Docu	EUR	international samples	Swimming	cgs	individual sports	female	junior (-2)	cont 1: seasonal peak perf. in int. comp.	cont 1: seasonal peak perf. in int. comp.	narrow	r	56.875	0.08
5	5.1	Brustio et al	2021	published	Docu	EUR	international samples	Swimming	cgs	individual sports	female	junior (-2)	cont 1: seasonal peak perf. in int. comp.	cont 1: seasonal peak perf. in int. comp.	narrow	r	56.875	0.13
5	5.1	Brustio et al	2021	published	Docu	EUR	international samples	Swimming	cgs	individual sports	female	junior (0)	cont 1: seasonal peak perf. in int. comp.	cont 1: seasonal peak perf. in int. comp.	narrow	r	56.875	0.18
5	5.1	Brustio et al	2021	published	Docu	EUR	international samples	Swimming	cgs	individual sports	female	junior (0)	cont 1: seasonal peak perf. in int. comp.	cont 1: seasonal peak perf. in int. comp.	narrow	r	56.875	0.42
5	5.2	Brustio et al	2021	published	Docu	EUR	international samples	Swimming	cgs	individual sports	female	junior (-2)	cont 1: seasonal peak perf. in int. comp.	cont 1: seasonal peak perf. in int. comp.	narrow	r	56.0625	0.19
5	5.2	Brustio et al	2021	published	Docu	EUR	international samples	Swimming	cgs	individual sports	female	junior (-2)	cont 1: seasonal peak perf. in int. comp.	cont 1: seasonal peak perf. in int. comp.	narrow	r	56.0625	0.22
5	5.2	Brustio et al	2021	published	Docu	EUR	international samples	Swimming	cgs	individual sports	female	junior (0)	cont 1: seasonal peak perf. in int. comp.	cont 1: seasonal peak perf. in int. comp.	narrow	r	56.0625	0.2
5	5.2	Brustio et al	2021	published	Docu	EUR	international samples	Swimming	cgs	individual sports	female	junior (0)	cont 1: seasonal peak perf. in int. comp.	cont 1: seasonal peak perf. in int. comp.	narrow	r	56.0625	0.24
5	5.3	Brustio et al	2021	published	Docu	EUR	international samples	Swimming	cgs	individual sports	female	junior (-2)	cont 1: seasonal peak perf. in int. comp.	cont 1: seasonal peak perf. in int. comp.	narrow	r	55.3125	0.15
5	5.3	Brustio et al	2021	published	Docu	EUR	international samples	Swimming	cgs	individual sports	female	junior (-2)	cont 1: seasonal peak perf. in int. comp.	cont 1: seasonal peak perf. in int. comp.	narrow	r	55.3125	0.2
5	5.3	Brustio et al	2021	published	Docu	EUR	international samples	Swimming	cgs	individual sports	female	junior (0)	cont 1: seasonal peak perf. in int. comp.	cont 1: seasonal peak perf. in int. comp.	narrow	r	55.3125	0.13
5	5.3	Brustio et al	2021	published	Docu	EUR	international samples	Swimming	cgs	individual sports	female	junior (0)	cont 1: seasonal peak perf. in int. comp.	cont 1: seasonal peak perf. in int. comp.	narrow	r	55.3125	0.43
5	5.4	Brustio et al	2021	published	Docu	EUR	international samples	Swimming	cgs	individual sports	female	junior (-2)	cont 1: seasonal peak perf. in int. comp.	cont 1: seasonal peak perf. in int. comp.	narrow	r	64.375	0.22
5	5.4	Brustio et al	2021	published	Docu	EUR	international samples	Swimming	cgs	individual sports	female	junior (-2)	cont 1: seasonal peak perf. in int. comp.	cont 1: seasonal peak perf. in int. comp.	narrow	r	64.375	0.22
5	5.4	Brustio et al	2021	published	Docu	EUR	international samples	Swimming	cgs	individual sports	female	junior (0)	cont 1: seasonal peak perf. in int. comp.	cont 1: seasonal peak perf. in int. comp.	narrow	r	64.375	0.27
5	5.4	Brustio et al	2021	published	Docu	EUR	international samples	Swimming	cgs	individual sports	female	junior (0)	cont 1: seasonal peak perf. in int. comp.	cont 1: seasonal peak perf. in int. comp.	narrow	r	64.375	0.38
5	5.5	Brustio et al	2021	published	Docu	EUR	international samples	Swimming	cgs	individual sports	female	junior (-2)	cont 1: seasonal peak perf. in int. comp.	cont 1: seasonal peak perf. in int. comp.	narrow	r	58.9375	0.24
5	5.5	Brustio et al	2021	published	Docu	EUR	international samples	Swimming	cgs	individual sports	female	junior (-2)	cont 1: seasonal peak perf. in int. comp.	cont 1: seasonal peak perf. in int. comp.	narrow	r	58.9375	0.13
5	5.5	Brustio et al	2021	published	Docu	EUR	international samples	Swimming	cgs	individual sports	female	junior (0)	cont 1: seasonal peak perf. in int. comp.	cont 1: seasonal peak perf. in int. comp.	narrow	r	58.9375	0.26
5	5.5	Brustio et al	2021	published	Docu	EUR	international samples	Swimming	cgs	individual sports	female	junior (0)	cont 1: seasonal peak perf. in int. comp.	cont 1: seasonal peak perf. in int. comp.	narrow	r	58.9375	0.39
5	5.6	Brustio et al	2021	published	Docu	EUR	international samples	Swimming	cgs	individual sports	female	junior (-2)	cont 1: seasonal peak perf. in int. comp.	cont 1: seasonal peak perf. in int. comp.	narrow	r	55.625	0.04
5	5.6	Brustio et al	2021	published	Docu	EUR	international samples	Swimming	cgs	individual sports	female	junior (-2)	cont 1: seasonal peak perf. in int. comp.	cont 1: seasonal peak perf. in int. comp.	narrow	r	55.625	0.02
5	5.6	Brustio et al	2021	published	Docu	EUR	international samples	Swimming	cgs	individual sports	female	junior (0)	cont 1: seasonal peak perf. in int. comp.	cont 1: seasonal peak perf. in int. comp.	narrow	r	55.625	0.06
5	5.6	Brustio et al	2021	published	Docu	EUR	international samples	Swimming	cgs	individual sports	female	junior (0)	cont 1: seasonal peak perf. in int. comp.	cont 1: seasonal peak perf. in int. comp.	narrow	r	55.625	0.24
5	5.7	Brustio et al	2021	published	Docu	EUR	international samples	Swimming	cgs	individual sports	female	junior (-2)	cont 1: seasonal peak perf. in int. comp.	cont 1: seasonal peak perf. in int. comp.	narrow	r	51.875	0.05
5	5.7	Brustio et al	2021	published	Docu	EUR	international samples	Swimming	cgs	individual sports	female	junior (-2)	cont 1: seasonal peak perf. in int. comp.	cont 1: seasonal peak perf. in int. comp.	narrow	r	51.875	0.17
5	5.7	Brustio et al	2021	published	Docu	EUR	international samples	Swimming	cgs	individual sports	female	junior (0)	cont 1: seasonal peak perf. in int. comp.	cont 1: seasonal peak perf. in int. comp.	narrow	r	51.875	0.14
5	5.7	Brustio et al	2021	published	Docu	EUR	international samples	Swimming	cgs	individual sports	female	junior (0)	cont 1: seasonal peak perf. in int. comp.	cont 1: seasonal peak perf. in int. comp.	narrow	r	51.875	0.33
5	5.8	Brustio et al	2021	published	Docu	EUR	international samples	Swimming	cgs	individual sports	female	junior (-2)	cont 1: seasonal peak perf. in int. comp.	cont 1: seasonal peak perf. in int. comp.	narrow	r	57.125	0.12
5	5.8	Brustio et al	2021	published	Docu	EUR	international samples	Swimming	cgs	individual sports	female	junior (-2)	cont 1: seasonal peak perf. in int. comp.	cont 1: seasonal peak perf. in int. comp.	narrow	r	57.125	0.15
5	5.8	Brustio et al	2021	published	Docu	EUR	international samples	Swimming	cgs	individual sports	female	junior (0)	cont 1: seasonal peak perf. in int. comp.	cont 1: seasonal peak perf. in int. comp.	narrow	r	57.125	0.3
5	5.8	Brustio et al	2021	published	Docu	EUR	international samples	Swimming	cgs	individual sports	female	junior (0)	cont 1: seasonal peak perf. in int. comp.	cont 1: seasonal peak perf. in int. comp.	narrow	r	57.125	0.43
5	5.9	Brustio et al	2021	published	Docu	EUR	international samples	Swimming	cgs	individual sports	male	junior (-2)	cont 1: seasonal peak perf. in int. comp.	cont 1: seasonal peak perf. in int. comp.	narrow	r	64.75	0.04
5	5.9	Brustio et al	2021	published	Docu	EUR	international samples	Swimming	cgs	individual sports	male	junior (-2)	cont 1: seasonal peak perf. in int. comp.	cont 1: seasonal peak perf. in int. comp.	narrow	r	64.75	0.16
5	5.9	Brustio et al	2021	published	Docu	EUR	international samples	Swimming	cgs	individual sports	male	junior (0)	cont 1: seasonal peak perf. in int. comp.	cont 1: seasonal peak perf. in int. comp.	narrow	r	64.75	0.31
5	5.9	Brustio et al	2021	published	Docu	EUR	international samples	Swimming	cgs	individual sports	male	junior (0)	cont 1: seasonal peak perf. in int. comp.	cont 1: seasonal peak perf. in int. comp.	narrow	r	64.75	0.4
5	5.11	Brustio et al	2021	published	Docu	EUR	international samples	Swimming	cgs	individual sports	male	junior (-2)	cont 1: seasonal peak perf. in int. comp.	cont 1: seasonal peak perf. in int. comp.	narrow	r	62.625	0.12
5	5.11	Brustio et al	2021	published	Docu	EUR	international samples	Swimming	cgs	individual sports	male	junior (-2)	cont 1: seasonal peak perf. in int. comp.	cont 1: seasonal peak perf. in int. comp.	narrow	r	62.625	0.11
5	5.11	Brustio et al	2021	published	Docu	EUR	international samples	Swimming	cgs	individual sports	male	junior (0)	cont 1: seasonal peak perf. in int. comp.	cont 1: seasonal peak perf. in int. comp.	narrow	r	62.625	0.08
5	5.11	Brustio et al	2021	published	Docu	EUR	international samples	Swimming	cgs	individual sports	male	junior (0)	cont 1: seasonal peak perf. in int. comp.	cont 1: seasonal peak perf. in int. comp.	narrow	r	62.625	0.17
5	5.12	Brustio et al	2021	published	Docu	EUR	international samples	Swimming	cgs	individual sports	male	junior (-2)	cont 1: seasonal peak perf. in int. comp.	cont 1: seasonal peak perf. in int. comp.	narrow	r	59	-0.02
5	5.12	Brustio et al	2021	published	Docu	EUR	international samples	Swimming	cgs	individual sports	male	junior (-2)	cont 1: seasonal peak perf. in int. comp.	cont 1: seasonal peak perf. in int. comp.	narrow	r	59	0.15
5	5.12	Brustio et al	2021	published	Docu	EUR	international samples	Swimming	cgs	individual sports	male	junior (0)	cont 1: seasonal peak perf. in int. comp.	cont 1: seasonal peak perf. in int. comp.	narrow	r	59	0.2
5	5.12	Brustio et al	2021	published	Docu	EUR	international samples	Swimming	cgs	individual sports	male	junior (0)	cont 1: seasonal peak perf. in int. comp.	cont 1: seasonal peak perf. in int. comp.	narrow	r	59	0.28
5	5.13	Brustio et al	2021	published	Docu	EUR	international samples	Swimming	cgs	individual sports	male	junior (-2)	cont 1: seasonal peak perf. in int. comp.	cont 1: seasonal peak perf. in int. comp.	narrow	r	128.938	0.1
5	5.13	Brustio et al	2021	published	Docu	EUR	international samples	Swimming	cgs	individual sports	male	junior (-2)	cont 1: seasonal peak perf. in int. comp.	cont 1: seasonal peak perf. in int. comp.	narrow	r	128.938	0.21
5	5.13	Brustio et al	2021	published	Docu	EUR	international samples	Swimming	cgs	individual sports	male	junior (0)	cont 1: seasonal peak perf. in int. comp.	cont 1: seasonal peak perf. in int. comp.	narrow	r	128.938	0.18
5	5.13	Brustio et al	2021	published	Docu	EUR	international samples	Swimming	cgs	individual sports	male	junior (0)	cont 1: seasonal peak perf. in int. comp.	cont 1: seasonal peak perf. in int. comp.	narrow	r	128.938	0.36
5	5.14	Brustio et al	2021	published	Docu	EUR	international samples	Swimming	cgs	individual sports	male	junior (-2)	cont 1: seasonal peak perf. in int. comp.	cont 1: seasonal peak perf. in int. comp.	narrow	r	56	0.07
5	5.14	Brustio et al	2021	published	Docu	EUR	international samples	Swimming	cgs	individual sports	male	junior (-2)	cont 1: seasonal peak perf. in int. comp.	cont 1: seasonal peak perf. in int. comp.	narrow	r	56	0.15
5	5.14	Brustio et al	2021	published	Docu	EUR	international samples	Swimming	cgs	individual sports	male	junior (0)	cont 1: seasonal peak perf. in int. comp.	cont 1: seasonal peak perf. in int. comp.	narrow	r	56	0.21
5	5.14	Brustio et al	2021	published	Docu	EUR	international samples	Swimming	cgs	individual sports	male	junior (0)	cont 1: seasonal peak perf. in int. comp.	cont 1: seasonal peak perf. in int. comp.	narrow	r	56	0.35
5	5.15	Brustio et al	2021	published	Docu	EUR	international samples	Swimming	cgs	individual sports	male	junior (-2)	cont 1: seasonal peak perf. in int. comp.	cont 1: seasonal peak perf. in int. comp.	narrow	r	56.4375	0.09
5	5.15	Brustio et al	2021	published	Docu	EUR	international samples	Swimming	cgs	individual sports	male	junior (-2)	cont 1: seasonal peak perf. in int. comp.	cont 1: seasonal peak perf. in int. comp.	narrow	r	56.4375	-0.08
5	5.15	Brustio et al	2021	published	Docu	EUR	international samples	Swimming	cgs	individual sports	male	junior (0)	cont 1: seasonal peak perf. in int. comp.	cont 1: seasonal peak perf. in int. comp.	narrow	r	56.4375	0.03
5	5.15	Brustio et al	2021	published	Docu	EUR	international samples	Swimming	cgs	individual sports	male	junior (0)	cont 1: seasonal peak perf. in int. comp.	cont 1: seasonal peak perf. in int. comp.	narrow	r	56.4375	0.12
5	5.16	Brustio et al	2021	published	Docu	EUR	international samples	Swimming	cgs	individual sports	male	junior (-2)	cont 1: seasonal peak perf. in int. comp.	cont 1: seasonal peak perf. in int. comp.	narrow	r	55.25	-0.12
5	5.16	Brustio et al	2021	published	Docu	EUR	international samples	Swimming	cgs	individual sports	male	junior (-2)	cont 1: seasonal peak perf. in int. comp.	cont 1: seasonal peak perf. in int. comp.	narrow	r	55.25	0.07
5	5.16	Brustio et al	2021	published	Docu	EUR	international samples	Swimming	cgs	individual sports	male	junior (0)	cont 1: seasonal peak perf. in int. comp.	cont 1: seasonal peak perf. in int. comp.	narrow	r	55.25	0.12
5	5.16	Brustio et al	2021	published	Docu	EUR	international samples	Swimming	cgs	individual sports	male	junior (0)	cont 1: seasonal peak perf. in int. comp.	cont 1: seasonal peak perf. in int. comp.	narrow	r	55.25	0.23
5	5.17	Brustio et al	2021	published	Docu	EUR	international samples	Swimming	cgs	individual sports	male	junior (-2)	cont 1: seasonal peak perf. in int. comp.	cont 1: seasonal peak perf. in int. comp.	narrow	r	117.188	0.02
5	5.17	Brustio et al	2021	published	Docu	EUR	international samples	Swimming	cgs	individual sports	male	junior (-2)	cont 1: seasonal peak perf. in int. comp.	cont 1: seasonal peak perf. in int. comp.	narrow	r	117.188	0.15
5	5.17	Brustio et al	2021	published	Docu	EUR	international samples	Swimming	cgs	individual sports	male	junior (0)	cont 1: seasonal peak perf. in int. comp.	cont 1: seasonal peak perf. in int. comp.	narrow	r	117.188	0.25
5	5.17	Brustio et al	2021	published	Docu	EUR	international samples	Swimming	cgs	individual sports	male	junior (0)	cont 1: seasonal peak perf. in int. comp.	cont 1: seasonal peak perf. in int. comp.	narrow	r	117.188	0.29
6	6.1	Güllich	2018	unpublished	Quest	GER	national samples/western european	Athletics	cgs	individual sports	male+female	junior (-6)	cont 4: comb. of comp. level and placing	cont 4: comb. of comp. level and placing	wide	rs	13.28	-0.051
6	6.1	Güllich	2018	unpublished	Quest	GER	national samples/western european	Athletics	cgs	individual sports	male+female	junior (-6)	cont 4: comb. of comp. level and placing	cont 4: comb. of comp. level and placing	wide	rs	13.28	-0.106
6	6.1	Güllich	2018	unpublished	Quest	GER	national samples/western european	Athletics	cgs	individual sports	male+female	junior (-4)	cat 2: achiev./not achiev. placing in int. comp.	cat 2: achiev./not achiev. placing in int. comp.	wide	chi	13.28	0
6	6.1	Güllich	2018	unpublished	Quest	GER	national samples/western european	Athletics	cgs	individual sports	male+female	junior (-2)	cat 2: achiev./not achiev. placing in int. comp.	cat 2: achiev./not achiev. placing in int. comp.	wide	chi	13.28	0.157289
6	6.1	Güllich	2018	unpublished	Quest	GER	national samples/western european	Athletics	cgs	individual sports	male+female	junior (0)	cat 2: achiev./not achiev. placing in int. comp.	cat 2: achiev./not achiev. placing in int. comp.	wide	chi	13.28	0.186612
7	7.1	Güllich	2019	unpublished	Quest	GER	national samples/western european	Soccer	game	team sports	female	junior (-4)	cat 1: part./not part. in int. (maj.) comp.	cat 1: part./not part. in int. (maj.) comp.	narrow	chi	9.66667	-0.265332
7	7.1	Güllich	2019	unpublished	Quest	GER	national samples/western european	Soccer	game	team sports	female	junior (0)	cat 1: part./not part. in int. (maj.) comp.	cat 1: part./not part. in int. (maj.) comp.	narrow	chi	9.66667	-0.195615
8	8.1	Güllich	2014a	unpublished	Quest	GER	national samples/western european	Field Hockey	game	team sports	male	junior (-6)	cont 4: comb. of comp. level and placing	cont 4: comb. of comp. level and placing	narrow	rs	15.3333	-0.085
8	8.1	Güllich	2014a	unpublished	Quest	GER	national samples/western european	Field Hockey	game	team sports	male	junior (-4)	cat 2: achiev./not achiev. placing in int. comp.	cat 2: achiev./not achiev. placing in int. comp.	narrow	chi	15.3333	0.0986013
8	8.1	Güllich	2014a	unpublished	Quest	GER	national samples/western european	Field Hockey	game	team sports	male	junior (0)	cat 2: achiev./not achiev. placing in int. comp.	cat 2: achiev./not achiev. placing in int. comp.	narrow	chi	15.3333	0.147533
9	9.1	Güllich	2014b	published	Docu	GER	national samples/western european	Soccer	game	team sports	male	junior (-6)	cat 3: member/not member in youth sport acamdemies	cat 1: part./not part. in int. (maj.) comp.	wide	chi	208	-0.0786788
9	9.1	Güllich	2014b	published	Docu	GER	national samples/western european	Soccer	game	team sports	male	junior (-4)	cat 3: member/not member in youth sport acamdemies	cat 1: part./not part. in int. (maj.) comp.	wide	chi	208	-0.0647145
10	10.1	Güllich & Emrich	2014	published	Quest	GER	national samples/western european	Olympic Sports	multiple	team & individual sports	male+female	junior (-6)	cont 4: comb. of comp. level and placing	cont 4: comb. of comp. level and placing	wide	rs	233.667	-0.07
10	10.1	Güllich & Emrich	2014	published	Quest	GER	national samples/western european	Olympic Sports	multiple	team & individual sports	male+female	junior (-4)	cont 4: comb. of comp. level and placing	cont 4: comb. of comp. level and placing	wide	rs	233.667	-0.09
10	10.1	Güllich & Emrich	2014	published	Quest	GER	national samples/western european	Olympic Sports	multiple	team & individual sports	male+female	junior (0)	cont 4: comb. of comp. level and placing	cont 4: comb. of comp. level and placing	wide	rs	233.667	0.03
11	11.1	Güllich & Emrich	2013	published	Quest	East GER	national samples/western european	Olympic Sports	multiple	team & individual sports	male+female	junior (-6)	cont 4: comb. of comp. level and placing	cont 4: comb. of comp. level and placing	wide	rs	81	0.05
11	11.1	Güllich & Emrich	2013	published	Quest	East GER	national samples/western european	Olympic Sports	multiple	team & individual sports	male+female	junior (-4)	cont 4: comb. of comp. level and placing	cont 4: comb. of comp. level and placing	wide	rs	81	-0.12
11	11.1	Güllich & Emrich	2013	published	Quest	East GER	national samples/western european	Olympic Sports	multiple	team & individual sports	male+female	junior (0)	cont 4: comb. of comp. level and placing	cont 4: comb. of comp. level and placing	wide	rs	81	0.19
11	11.2	Güllich & Emrich	2013	published	Quest	West GER	national samples/western european	Olympic Sports	multiple	team & individual sports	male+female	junior (-6)	cont 4: comb. of comp. level and placing	cont 4: comb. of comp. level and placing	wide	rs	150.667	-0.07
11	11.2	Güllich & Emrich	2013	published	Quest	West GER	national samples/western european	Olympic Sports	multiple	team & individual sports	male+female	junior (-4)	cont 4: comb. of comp. level and placing	cont 4: comb. of comp. level and placing	wide	rs	150.667	-0.11
11	11.2	Güllich & Emrich	2013	published	Quest	West GER	national samples/western european	Olympic Sports	multiple	team & individual sports	male+female	junior (0)	cont 4: comb. of comp. level and placing	cont 4: comb. of comp. level and placing	wide	rs	150.667	0.16
12	12.1	Sigmund & Güllich	2021	unpublished	Quest	GER	national samples/western european	Athl / VB	multiple	team & individual sports	male+female	junior (-6)	cont 4: comb. of comp. level and placing	cont 4: comb. of comp. level and placing	wide	rs	14	0.124
12	12.1	Sigmund & Güllich	2021	unpublished	Quest	GER	national samples/western european	Athl / VB	multiple	team & individual sports	male+female	junior (-6)	cont 4: comb. of comp. level and placing	cont 4: comb. of comp. level and placing	wide	rs	14	0.042
12	12.1	Sigmund & Güllich	2021	unpublished	Quest	GER	national samples/western european	Athl / VB	multiple	team & individual sports	male+female	junior (-4)	cont 4: comb. of comp. level and placing	cont 4: comb. of comp. level and placing	wide	rs	14	-0.045
12	12.1	Sigmund & Güllich	2021	unpublished	Quest	GER	national samples/western european	Athl / VB	multiple	team & individual sports	male+female	junior (-2)	cont 4: comb. of comp. level and placing	cont 4: comb. of comp. level and placing	wide	rs	14	0.096
12	12.1	Sigmund & Güllich	2021	unpublished	Quest	GER	national samples/western european	Athl / VB	multiple	team & individual sports	male+female	junior (0)	cont 4: comb. of comp. level and placing	cont 4: comb. of comp. level and placing	wide	rs	14	0.293
13	13.1	Güllich et al	2019	published	Docu	GBR	national samples/western european	Olympic Sports	multiple	team & individual sports	male+female	junior (-4)	cat 2: achiev./not achiev. placing in int. comp.	cat 2: achiev./not achiev. placing in int. comp.	narrow	chi	32	0
13	13.2	Güllich et al	2019	published	Docu	GBR	national samples/western european	Olympic Sports	multiple	team & individual sports	male+female	junior (0)	cat 2: achiev./not achiev. placing in int. comp.	cat 2: achiev./not achiev. placing in int. comp.	narrow	chi	32	0.265908
14	14.1	Güllich et al	2009	unpublished	Docu	GER	national samples/western european	Rowing	cgs	individual sports	male+female	junior (0)	cat 2: achiev./not achiev. placing in int. comp.	cat 2: achiev./not achiev. placing in int. comp.	wide	chi	67	0.00183366
15	15.1	Hardy et al	2013	unpublished	Docu	GBR	national samples/western european	Olympic Sports	multiple	team & individual sports	male+female	junior (-4)	cont 4: comb. of comp. level and placing	cont 4: comb. of comp. level and placing	narrow	rs	16	-0.12
15	15.1	Hardy et al	2013	unpublished	Docu	GBR	national samples/western european	Olympic Sports	multiple	team & individual sports	male+female	junior (0)	cont 4: comb. of comp. level and placing	cont 4: comb. of comp. level and placing	narrow	rs	16	-0.1
16	16.1	Hornig et al	2016	unpublished	Quest	GER	national samples/western european	Soccer	game	team sports	male	junior (-4)	cat 1: part./not part. in int. (maj.) comp.	cat 1: part./not part. in int. (maj.) comp.	narrow	chi	17.3333	-0.100201
16	16.1	Hornig et al	2016	unpublished	Quest	GER	national samples/western european	Soccer	game	team sports	male	junior (-2)	cat 1: part./not part. in int. (maj.) comp.	cat 1: part./not part. in int. (maj.) comp.	narrow	chi	17.3333	0.0602029
16	16.1	Hornig et al	2016	unpublished	Quest	GER	national samples/western european	Soccer	game	team sports	male	junior (0)	cat 1: part./not part. in int. (maj.) comp.	cat 1: part./not part. in int. (maj.) comp.	narrow	chi	17.3333	0.270721
17	17.1	Kalén et al	2017	published	Docu	EUR	international samples	Basketball	game	team sports	male	junior (0)	cont 2: number of int. comp.	cont 5: defined measure of efficiency	narrow	r	558	0.09
17	17.2	Kalén et al	2017	published	Docu	EUR	international samples	Basketball	game	team sports	female	junior (0)	cont 2: number of int. comp.	cont 5: defined measure of efficiency	narrow	r	397	-0.02
18	18.1	Kristiansen & Stensrud	2020	published	Docu	NOR	national samples/western european	Handball	game	team sports	female	junior (-2)	cat 3: member/not member in youth sport acamdemies	cat 3: amount of minutes played (grouping) in maj. int. comp.	wide	chi	10	-0.25
19	19.1	Reid et al	2007	published	Docu	Int	international samples	Tennis	game	individual sports	male	junior (0)	cont 3: int. rankings	cont 3: int. rankings	wide	r	106	0.232
20	20.1	Schumacher et al	2006	published	Docu	Int	international samples	Race cycling	cgs	individual sports	male	junior (0)	cat 2: achiev./not achiev. placing in int. comp.	cat 2: achiev./not achiev. placing in int. comp.	wide	chi	383	0.11239
20	20.2	Schumacher et al	2006	published	Docu	Int	international samples	Race cycling	cgs	individual sports	male	junior (0)	cat 2: achiev./not achiev. placing in int. comp.	cat 2: achiev./not achiev. placing in int. comp.	wide	chi	52	-0.0602339
20	20.3	Schumacher et al	2006	published	Docu	Int	international samples	Race cycling	cgs	individual sports	male	junior (0)	cat 2: achiev./not achiev. placing in int. comp.	cat 2: achiev./not achiev. placing in int. comp.	wide	chi	218	0.329662
20	20.4	Schumacher et al	2006	published	Docu	Int	international samples	Race cycling	cgs	individual sports	male	junior (0)	cat 2: achiev./not achiev. placing in int. comp.	cat 2: achiev./not achiev. placing in int. comp.	wide	chi	132	0.322031
21	21.1	Zsombor et al	2020	published	Docu	EUR	international samples	Basketball	game	team sports	male	junior (0)	cat 1: part./not part. in int. (maj.) comp.	cat 3: amount of minutes played (grouping) in maj. int. comp.	narrow	chi	58	0.209899

## Sheet: region
study_id	study_id_dependent_2_int_nat	authors	year	study_publ	meth_data_collection	sample_country	sample_country_group	sport	sport_type	ind_team_sport	sex	diff_jun_age_age_t1_cat	leveling_jun	leveling_sen	Senior_level_narrow_wide	es_indicator	int_nat_n	es
1	1.1	Barreiros & Fonseca	2012	published	Docu	POR	national samples/western european	Judo	combat	individual sports	female	junior (-2)	cat 1: part./not part. in int. (maj.) comp.	cat 1: part./not part. in int. (maj.) comp.	narrow	chi	12	0.201435
1	1.1	Barreiros & Fonseca	2012	published	Docu	POR	national samples/western european	Judo	combat	individual sports	female	junior (0)	cat 1: part./not part. in int. (maj.) comp.	cat 1: part./not part. in int. (maj.) comp.	narrow	chi	12	0.370479
1	1.2	Barreiros & Fonseca	2012	published	Docu	POR	national samples/western european	Swimming	cgs	individual sports	female	junior (-2)	cat 1: part./not part. in int. (maj.) comp.	cat 1: part./not part. in int. (maj.) comp.	narrow	chi	17.5	0.190347
1	1.2	Barreiros & Fonseca	2012	published	Docu	POR	national samples/western european	Swimming	cgs	individual sports	female	junior (0)	cat 1: part./not part. in int. (maj.) comp.	cat 1: part./not part. in int. (maj.) comp.	narrow	chi	17.5	0.258199
1	1.3	Barreiros & Fonseca	2012	published	Docu	POR	national samples/western european	Volleyball	game	team sports	female	junior (-2)	cat 1: part./not part. in int. (maj.) comp.	cat 1: part./not part. in int. (maj.) comp.	narrow	chi	18.5	0
1	1.3	Barreiros & Fonseca	2012	published	Docu	POR	national samples/western european	Volleyball	game	team sports	female	junior (0)	cat 1: part./not part. in int. (maj.) comp.	cat 1: part./not part. in int. (maj.) comp.	narrow	chi	18.5	0
1	1.4	Barreiros & Fonseca	2012	published	Docu	POR	national samples/western european	Judo	combat	individual sports	male	junior (-2)	cat 1: part./not part. in int. (maj.) comp.	cat 1: part./not part. in int. (maj.) comp.	narrow	chi	37.5	0.317026
1	1.4	Barreiros & Fonseca	2012	published	Docu	POR	national samples/western european	Judo	combat	individual sports	male	junior (0)	cat 1: part./not part. in int. (maj.) comp.	cat 1: part./not part. in int. (maj.) comp.	narrow	chi	37.5	0.299187
1	1.5	Barreiros & Fonseca	2012	published	Docu	POR	national samples/western european	Soccer	game	team sports	male	junior (-2)	cat 1: part./not part. in int. (maj.) comp.	cat 1: part./not part. in int. (maj.) comp.	narrow	chi	131	0.132608
1	1.5	Barreiros & Fonseca	2012	published	Docu	POR	national samples/western european	Soccer	game	team sports	male	junior (0)	cat 1: part./not part. in int. (maj.) comp.	cat 1: part./not part. in int. (maj.) comp.	narrow	chi	131	0.140812
1	1.6	Barreiros & Fonseca	2012	published	Docu	POR	national samples/western european	Swimming	cgs	individual sports	male	junior (-2)	cat 1: part./not part. in int. (maj.) comp.	cat 1: part./not part. in int. (maj.) comp.	narrow	chi	27	0.380312
1	1.6	Barreiros & Fonseca	2012	published	Docu	POR	national samples/western european	Swimming	cgs	individual sports	male	junior (0)	cat 1: part./not part. in int. (maj.) comp.	cat 1: part./not part. in int. (maj.) comp.	narrow	chi	27	0.304536
1	1.7	Barreiros & Fonseca	2012	published	Docu	POR	national samples/western european	Volleyball	game	team sports	male	junior (-2)	cat 1: part./not part. in int. (maj.) comp.	cat 1: part./not part. in int. (maj.) comp.	narrow	chi	22.5	0.140848
1	1.7	Barreiros & Fonseca	2012	published	Docu	POR	national samples/western european	Volleyball	game	team sports	male	junior (0)	cat 1: part./not part. in int. (maj.) comp.	cat 1: part./not part. in int. (maj.) comp.	narrow	chi	22.5	0.0924995
2	2.1	Barth et al	2019	unpublished	Docu	AUT	national samples/western european	Alpine Ski Racing	cgs	individual sports	male	junior (0)	cat 2: achiev./not achiev. placing in int. comp.	cat 2: achiev./not achiev. placing in int. comp.	wide	chi	170	0.0740922
2	2.2	Barth et al	2019	unpublished	Docu	AUT	national samples/western european	Alpine Ski Racing	cgs	individual sports	female	junior (0)	cat 2: achiev./not achiev. placing in int. comp.	cat 2: achiev./not achiev. placing in int. comp.	wide	chi	145	0.357023
3	3.1	Björndal et al	2018	published	Docu	NOR	national samples/western european	Handball	game	team sports	male	junior (-2)	cont 2: number of int. comp.	cont 2: number of int. comp.	narrow	rs	169	0.19
3	3.1	Björndal et al	2018	published	Docu	NOR	national samples/western european	Handball	game	team sports	male	junior (0)	cont 2: number of int. comp.	cont 2: number of int. comp.	narrow	rs	169	0.48
3	3.2	Björndal et al	2018	published	Docu	NOR	national samples/western european	Handball	game	team sports	female	junior (-2)	cont 2: number of int. comp.	cont 2: number of int. comp.	narrow	rs	159	0.14
3	3.2	Björndal et al	2018	published	Docu	NOR	national samples/western european	Handball	game	team sports	female	junior (0)	cont 2: number of int. comp.	cont 2: number of int. comp.	narrow	rs	159	0.31
4	4.1	Brouwers et al	2010	published	Docu	Int	international samples	Tennis	game	individual sports	male	junior (-4)	cat 2: achiev./not achiev. placing in int. comp.	cat 2: achiev./not achiev. placing in int. comp.	wide	chi	1897	0.108274
4	4.2	Brouwers et al	2010	published	Docu	Int	international samples	Tennis	game	individual sports	female	junior (-4)	cat 2: achiev./not achiev. placing in int. comp.	cat 2: achiev./not achiev. placing in int. comp.	wide	chi	1624	0.132932
5	5.1	Brustio et al	2021	published	Docu	EUR	international samples	Swimming	cgs	individual sports	female	junior (-2)	cont 1: seasonal peak perf. in int. comp.	cont 1: seasonal peak perf. in int. comp.	narrow	r	56.875	0.08
5	5.1	Brustio et al	2021	published	Docu	EUR	international samples	Swimming	cgs	individual sports	female	junior (-2)	cont 1: seasonal peak perf. in int. comp.	cont 1: seasonal peak perf. in int. comp.	narrow	r	56.875	0.13
5	5.1	Brustio et al	2021	published	Docu	EUR	international samples	Swimming	cgs	individual sports	female	junior (0)	cont 1: seasonal peak perf. in int. comp.	cont 1: seasonal peak perf. in int. comp.	narrow	r	56.875	0.18
5	5.1	Brustio et al	2021	published	Docu	EUR	international samples	Swimming	cgs	individual sports	female	junior (0)	cont 1: seasonal peak perf. in int. comp.	cont 1: seasonal peak perf. in int. comp.	narrow	r	56.875	0.42
5	5.2	Brustio et al	2021	published	Docu	EUR	international samples	Swimming	cgs	individual sports	female	junior (-2)	cont 1: seasonal peak perf. in int. comp.	cont 1: seasonal peak perf. in int. comp.	narrow	r	56.0625	0.19
5	5.2	Brustio et al	2021	published	Docu	EUR	international samples	Swimming	cgs	individual sports	female	junior (-2)	cont 1: seasonal peak perf. in int. comp.	cont 1: seasonal peak perf. in int. comp.	narrow	r	56.0625	0.22
5	5.2	Brustio et al	2021	published	Docu	EUR	international samples	Swimming	cgs	individual sports	female	junior (0)	cont 1: seasonal peak perf. in int. comp.	cont 1: seasonal peak perf. in int. comp.	narrow	r	56.0625	0.2
5	5.2	Brustio et al	2021	published	Docu	EUR	international samples	Swimming	cgs	individual sports	female	junior (0)	cont 1: seasonal peak perf. in int. comp.	cont 1: seasonal peak perf. in int. comp.	narrow	r	56.0625	0.24
5	5.3	Brustio et al	2021	published	Docu	EUR	international samples	Swimming	cgs	individual sports	female	junior (-2)	cont 1: seasonal peak perf. in int. comp.	cont 1: seasonal peak perf. in int. comp.	narrow	r	55.3125	0.15
5	5.3	Brustio et al	2021	published	Docu	EUR	international samples	Swimming	cgs	individual sports	female	junior (-2)	cont 1: seasonal peak perf. in int. comp.	cont 1: seasonal peak perf. in int. comp.	narrow	r	55.3125	0.2
5	5.3	Brustio et al	2021	published	Docu	EUR	international samples	Swimming	cgs	individual sports	female	junior (0)	cont 1: seasonal peak perf. in int. comp.	cont 1: seasonal peak perf. in int. comp.	narrow	r	55.3125	0.13
5	5.3	Brustio et al	2021	published	Docu	EUR	international samples	Swimming	cgs	individual sports	female	junior (0)	cont 1: seasonal peak perf. in int. comp.	cont 1: seasonal peak perf. in int. comp.	narrow	r	55.3125	0.43
5	5.4	Brustio et al	2021	published	Docu	EUR	international samples	Swimming	cgs	individual sports	female	junior (-2)	cont 1: seasonal peak perf. in int. comp.	cont 1: seasonal peak perf. in int. comp.	narrow	r	64.375	0.22
5	5.4	Brustio et al	2021	published	Docu	EUR	international samples	Swimming	cgs	individual sports	female	junior (-2)	cont 1: seasonal peak perf. in int. comp.	cont 1: seasonal peak perf. in int. comp.	narrow	r	64.375	0.22
5	5.4	Brustio et al	2021	published	Docu	EUR	international samples	Swimming	cgs	individual sports	female	junior (0)	cont 1: seasonal peak perf. in int. comp.	cont 1: seasonal peak perf. in int. comp.	narrow	r	64.375	0.27
5	5.4	Brustio et al	2021	published	Docu	EUR	international samples	Swimming	cgs	individual sports	female	junior (0)	cont 1: seasonal peak perf. in int. comp.	cont 1: seasonal peak perf. in int. comp.	narrow	r	64.375	0.38
5	5.5	Brustio et al	2021	published	Docu	EUR	international samples	Swimming	cgs	individual sports	female	junior (-2)	cont 1: seasonal peak perf. in int. comp.	cont 1: seasonal peak perf. in int. comp.	narrow	r	58.9375	0.24
5	5.5	Brustio et al	2021	published	Docu	EUR	international samples	Swimming	cgs	individual sports	female	junior (-2)	cont 1: seasonal peak perf. in int. comp.	cont 1: seasonal peak perf. in int. comp.	narrow	r	58.9375	0.13
5	5.5	Brustio et al	2021	published	Docu	EUR	international samples	Swimming	cgs	individual sports	female	junior (0)	cont 1: seasonal peak perf. in int. comp.	cont 1: seasonal peak perf. in int. comp.	narrow	r	58.9375	0.26
5	5.5	Brustio et al	2021	published	Docu	EUR	international samples	Swimming	cgs	individual sports	female	junior (0)	cont 1: seasonal peak perf. in int. comp.	cont 1: seasonal peak perf. in int. comp.	narrow	r	58.9375	0.39
5	5.6	Brustio et al	2021	published	Docu	EUR	international samples	Swimming	cgs	individual sports	female	junior (-2)	cont 1: seasonal peak perf. in int. comp.	cont 1: seasonal peak perf. in int. comp.	narrow	r	55.625	0.04
5	5.6	Brustio et al	2021	published	Docu	EUR	international samples	Swimming	cgs	individual sports	female	junior (-2)	cont 1: seasonal peak perf. in int. comp.	cont 1: seasonal peak perf. in int. comp.	narrow	r	55.625	0.02
5	5.6	Brustio et al	2021	published	Docu	EUR	international samples	Swimming	cgs	individual sports	female	junior (0)	cont 1: seasonal peak perf. in int. comp.	cont 1: seasonal peak perf. in int. comp.	narrow	r	55.625	0.06
5	5.6	Brustio et al	2021	published	Docu	EUR	international samples	Swimming	cgs	individual sports	female	junior (0)	cont 1: seasonal peak perf. in int. comp.	cont 1: seasonal peak perf. in int. comp.	narrow	r	55.625	0.24
5	5.7	Brustio et al	2021	published	Docu	EUR	international samples	Swimming	cgs	individual sports	female	junior (-2)	cont 1: seasonal peak perf. in int. comp.	cont 1: seasonal peak perf. in int. comp.	narrow	r	51.875	0.05
5	5.7	Brustio et al	2021	published	Docu	EUR	international samples	Swimming	cgs	individual sports	female	junior (-2)	cont 1: seasonal peak perf. in int. comp.	cont 1: seasonal peak perf. in int. comp.	narrow	r	51.875	0.17
5	5.7	Brustio et al	2021	published	Docu	EUR	international samples	Swimming	cgs	individual sports	female	junior (0)	cont 1: seasonal peak perf. in int. comp.	cont 1: seasonal peak perf. in int. comp.	narrow	r	51.875	0.14
5	5.7	Brustio et al	2021	published	Docu	EUR	international samples	Swimming	cgs	individual sports	female	junior (0)	cont 1: seasonal peak perf. in int. comp.	cont 1: seasonal peak perf. in int. comp.	narrow	r	51.875	0.33
5	5.8	Brustio et al	2021	published	Docu	EUR	international samples	Swimming	cgs	individual sports	female	junior (-2)	cont 1: seasonal peak perf. in int. comp.	cont 1: seasonal peak perf. in int. comp.	narrow	r	57.125	0.12
5	5.8	Brustio et al	2021	published	Docu	EUR	international samples	Swimming	cgs	individual sports	female	junior (-2)	cont 1: seasonal peak perf. in int. comp.	cont 1: seasonal peak perf. in int. comp.	narrow	r	57.125	0.15
5	5.8	Brustio et al	2021	published	Docu	EUR	international samples	Swimming	cgs	individual sports	female	junior (0)	cont 1: seasonal peak perf. in int. comp.	cont 1: seasonal peak perf. in int. comp.	narrow	r	57.125	0.3
5	5.8	Brustio et al	2021	published	Docu	EUR	international samples	Swimming	cgs	individual sports	female	junior (0)	cont 1: seasonal peak perf. in int. comp.	cont 1: seasonal peak perf. in int. comp.	narrow	r	57.125	0.43
5	5.9	Brustio et al	2021	published	Docu	EUR	international samples	Swimming	cgs	individual sports	male	junior (-2)	cont 1: seasonal peak perf. in int. comp.	cont 1: seasonal peak perf. in int. comp.	narrow	r	64.75	0.04
5	5.9	Brustio et al	2021	published	Docu	EUR	international samples	Swimming	cgs	individual sports	male	junior (-2)	cont 1: seasonal peak perf. in int. comp.	cont 1: seasonal peak perf. in int. comp.	narrow	r	64.75	0.16
5	5.9	Brustio et al	2021	published	Docu	EUR	international samples	Swimming	cgs	individual sports	male	junior (0)	cont 1: seasonal peak perf. in int. comp.	cont 1: seasonal peak perf. in int. comp.	narrow	r	64.75	0.31
5	5.9	Brustio et al	2021	published	Docu	EUR	international samples	Swimming	cgs	individual sports	male	junior (0)	cont 1: seasonal peak perf. in int. comp.	cont 1: seasonal peak perf. in int. comp.	narrow	r	64.75	0.4
5	5.11	Brustio et al	2021	published	Docu	EUR	international samples	Swimming	cgs	individual sports	male	junior (-2)	cont 1: seasonal peak perf. in int. comp.	cont 1: seasonal peak perf. in int. comp.	narrow	r	62.625	0.12
5	5.11	Brustio et al	2021	published	Docu	EUR	international samples	Swimming	cgs	individual sports	male	junior (-2)	cont 1: seasonal peak perf. in int. comp.	cont 1: seasonal peak perf. in int. comp.	narrow	r	62.625	0.11
5	5.11	Brustio et al	2021	published	Docu	EUR	international samples	Swimming	cgs	individual sports	male	junior (0)	cont 1: seasonal peak perf. in int. comp.	cont 1: seasonal peak perf. in int. comp.	narrow	r	62.625	0.08
5	5.11	Brustio et al	2021	published	Docu	EUR	international samples	Swimming	cgs	individual sports	male	junior (0)	cont 1: seasonal peak perf. in int. comp.	cont 1: seasonal peak perf. in int. comp.	narrow	r	62.625	0.17
5	5.12	Brustio et al	2021	published	Docu	EUR	international samples	Swimming	cgs	individual sports	male	junior (-2)	cont 1: seasonal peak perf. in int. comp.	cont 1: seasonal peak perf. in int. comp.	narrow	r	59	-0.02
5	5.12	Brustio et al	2021	published	Docu	EUR	international samples	Swimming	cgs	individual sports	male	junior (-2)	cont 1: seasonal peak perf. in int. comp.	cont 1: seasonal peak perf. in int. comp.	narrow	r	59	0.15
5	5.12	Brustio et al	2021	published	Docu	EUR	international samples	Swimming	cgs	individual sports	male	junior (0)	cont 1: seasonal peak perf. in int. comp.	cont 1: seasonal peak perf. in int. comp.	narrow	r	59	0.2
5	5.12	Brustio et al	2021	published	Docu	EUR	international samples	Swimming	cgs	individual sports	male	junior (0)	cont 1: seasonal peak perf. in int. comp.	cont 1: seasonal peak perf. in int. comp.	narrow	r	59	0.28
5	5.13	Brustio et al	2021	published	Docu	EUR	international samples	Swimming	cgs	individual sports	male	junior (-2)	cont 1: seasonal peak perf. in int. comp.	cont 1: seasonal peak perf. in int. comp.	narrow	r	128.938	0.1
5	5.13	Brustio et al	2021	published	Docu	EUR	international samples	Swimming	cgs	individual sports	male	junior (-2)	cont 1: seasonal peak perf. in int. comp.	cont 1: seasonal peak perf. in int. comp.	narrow	r	128.938	0.21
5	5.13	Brustio et al	2021	published	Docu	EUR	international samples	Swimming	cgs	individual sports	male	junior (0)	cont 1: seasonal peak perf. in int. comp.	cont 1: seasonal peak perf. in int. comp.	narrow	r	128.938	0.18
5	5.13	Brustio et al	2021	published	Docu	EUR	international samples	Swimming	cgs	individual sports	male	junior (0)	cont 1: seasonal peak perf. in int. comp.	cont 1: seasonal peak perf. in int. comp.	narrow	r	128.938	0.36
5	5.14	Brustio et al	2021	published	Docu	EUR	international samples	Swimming	cgs	individual sports	male	junior (-2)	cont 1: seasonal peak perf. in int. comp.	cont 1: seasonal peak perf. in int. comp.	narrow	r	56	0.07
5	5.14	Brustio et al	2021	published	Docu	EUR	international samples	Swimming	cgs	individual sports	male	junior (-2)	cont 1: seasonal peak perf. in int. comp.	cont 1: seasonal peak perf. in int. comp.	narrow	r	56	0.15
5	5.14	Brustio et al	2021	published	Docu	EUR	international samples	Swimming	cgs	individual sports	male	junior (0)	cont 1: seasonal peak perf. in int. comp.	cont 1: seasonal peak perf. in int. comp.	narrow	r	56	0.21
5	5.14	Brustio et al	2021	published	Docu	EUR	international samples	Swimming	cgs	individual sports	male	junior (0)	cont 1: seasonal peak perf. in int. comp.	cont 1: seasonal peak perf. in int. comp.	narrow	r	56	0.35
5	5.15	Brustio et al	2021	published	Docu	EUR	international samples	Swimming	cgs	individual sports	male	junior (-2)	cont 1: seasonal peak perf. in int. comp.	cont 1: seasonal peak perf. in int. comp.	narrow	r	56.4375	0.09
5	5.15	Brustio et al	2021	published	Docu	EUR	international samples	Swimming	cgs	individual sports	male	junior (-2)	cont 1: seasonal peak perf. in int. comp.	cont 1: seasonal peak perf. in int. comp.	narrow	r	56.4375	-0.08
5	5.15	Brustio et al	2021	published	Docu	EUR	international samples	Swimming	cgs	individual sports	male	junior (0)	cont 1: seasonal peak perf. in int. comp.	cont 1: seasonal peak perf. in int. comp.	narrow	r	56.4375	0.03
5	5.15	Brustio et al	2021	published	Docu	EUR	international samples	Swimming	cgs	individual sports	male	junior (0)	cont 1: seasonal peak perf. in int. comp.	cont 1: seasonal peak perf. in int. comp.	narrow	r	56.4375	0.12
5	5.16	Brustio et al	2021	published	Docu	EUR	international samples	Swimming	cgs	individual sports	male	junior (-2)	cont 1: seasonal peak perf. in int. comp.	cont 1: seasonal peak perf. in int. comp.	narrow	r	55.25	-0.12
5	5.16	Brustio et al	2021	published	Docu	EUR	international samples	Swimming	cgs	individual sports	male	junior (-2)	cont 1: seasonal peak perf. in int. comp.	cont 1: seasonal peak perf. in int. comp.	narrow	r	55.25	0.07
5	5.16	Brustio et al	2021	published	Docu	EUR	international samples	Swimming	cgs	individual sports	male	junior (0)	cont 1: seasonal peak perf. in int. comp.	cont 1: seasonal peak perf. in int. comp.	narrow	r	55.25	0.12
5	5.16	Brustio et al	2021	published	Docu	EUR	international samples	Swimming	cgs	individual sports	male	junior (0)	cont 1: seasonal peak perf. in int. comp.	cont 1: seasonal peak perf. in int. comp.	narrow	r	55.25	0.23
5	5.17	Brustio et al	2021	published	Docu	EUR	international samples	Swimming	cgs	individual sports	male	junior (-2)	cont 1: seasonal peak perf. in int. comp.	cont 1: seasonal peak perf. in int. comp.	narrow	r	117.188	0.02
5	5.17	Brustio et al	2021	published	Docu	EUR	international samples	Swimming	cgs	individual sports	male	junior (-2)	cont 1: seasonal peak perf. in int. comp.	cont 1: seasonal peak perf. in int. comp.	narrow	r	117.188	0.15
5	5.17	Brustio et al	2021	published	Docu	EUR	international samples	Swimming	cgs	individual sports	male	junior (0)	cont 1: seasonal peak perf. in int. comp.	cont 1: seasonal peak perf. in int. comp.	narrow	r	117.188	0.25
5	5.17	Brustio et al	2021	published	Docu	EUR	international samples	Swimming	cgs	individual sports	male	junior (0)	cont 1: seasonal peak perf. in int. comp.	cont 1: seasonal peak perf. in int. comp.	narrow	r	117.188	0.29
6	6.1	Güllich	2018	unpublished	Quest	GER	national samples/western european	Athletics	cgs	individual sports	male+female	junior (-6)	cont 4: comb. of comp. level and placing	cont 4: comb. of comp. level and placing	wide	rs	13.28	-0.051
6	6.1	Güllich	2018	unpublished	Quest	GER	national samples/western european	Athletics	cgs	individual sports	male+female	junior (-6)	cont 4: comb. of comp. level and placing	cont 4: comb. of comp. level and placing	wide	rs	13.28	-0.106
6	6.1	Güllich	2018	unpublished	Quest	GER	national samples/western european	Athletics	cgs	individual sports	male+female	junior (-4)	cat 2: achiev./not achiev. placing in int. comp.	cat 2: achiev./not achiev. placing in int. comp.	wide	chi	13.28	0
6	6.1	Güllich	2018	unpublished	Quest	GER	national samples/western european	Athletics	cgs	individual sports	male+female	junior (-2)	cat 2: achiev./not achiev. placing in int. comp.	cat 2: achiev./not achiev. placing in int. comp.	wide	chi	13.28	0.157289
6	6.1	Güllich	2018	unpublished	Quest	GER	national samples/western european	Athletics	cgs	individual sports	male+female	junior (0)	cat 2: achiev./not achiev. placing in int. comp.	cat 2: achiev./not achiev. placing in int. comp.	wide	chi	13.28	0.186612
7	7.1	Güllich	2019	unpublished	Quest	GER	national samples/western european	Soccer	game	team sports	female	junior (-4)	cat 1: part./not part. in int. (maj.) comp.	cat 1: part./not part. in int. (maj.) comp.	narrow	chi	9.66667	-0.265332
7	7.1	Güllich	2019	unpublished	Quest	GER	national samples/western european	Soccer	game	team sports	female	junior (0)	cat 1: part./not part. in int. (maj.) comp.	cat 1: part./not part. in int. (maj.) comp.	narrow	chi	9.66667	-0.195615
8	8.1	Güllich	2014a	unpublished	Quest	GER	national samples/western european	Field Hockey	game	team sports	male	junior (-6)	cont 4: comb. of comp. level and placing	cont 4: comb. of comp. level and placing	narrow	rs	15.3333	-0.085
8	8.1	Güllich	2014a	unpublished	Quest	GER	national samples/western european	Field Hockey	game	team sports	male	junior (-4)	cat 2: achiev./not achiev. placing in int. comp.	cat 2: achiev./not achiev. placing in int. comp.	narrow	chi	15.3333	0.0986013
8	8.1	Güllich	2014a	unpublished	Quest	GER	national samples/western european	Field Hockey	game	team sports	male	junior (0)	cat 2: achiev./not achiev. placing in int. comp.	cat 2: achiev./not achiev. placing in int. comp.	narrow	chi	15.3333	0.147533
9	9.1	Güllich	2014b	published	Docu	GER	national samples/western european	Soccer	game	team sports	male	junior (-6)	cat 3: member/not member in youth sport acamdemies	cat 1: part./not part. in int. (maj.) comp.	wide	chi	208	-0.0786788
9	9.1	Güllich	2014b	published	Docu	GER	national samples/western european	Soccer	game	team sports	male	junior (-4)	cat 3: member/not member in youth sport acamdemies	cat 1: part./not part. in int. (maj.) comp.	wide	chi	208	-0.0647145
10	10.1	Güllich & Emrich	2014	published	Quest	GER	national samples/western european	Olympic Sports	multiple	team & individual sports	male+female	junior (-6)	cont 4: comb. of comp. level and placing	cont 4: comb. of comp. level and placing	wide	rs	233.667	-0.07
10	10.1	Güllich & Emrich	2014	published	Quest	GER	national samples/western european	Olympic Sports	multiple	team & individual sports	male+female	junior (-4)	cont 4: comb. of comp. level and placing	cont 4: comb. of comp. level and placing	wide	rs	233.667	-0.09
10	10.1	Güllich & Emrich	2014	published	Quest	GER	national samples/western european	Olympic Sports	multiple	team & individual sports	male+female	junior (0)	cont 4: comb. of comp. level and placing	cont 4: comb. of comp. level and placing	wide	rs	233.667	0.03
11	11.1	Güllich & Emrich	2013	published	Quest	East GER	national samples/western european	Olympic Sports	multiple	team & individual sports	male+female	junior (-6)	cont 4: comb. of comp. level and placing	cont 4: comb. of comp. level and placing	wide	rs	81	0.05
11	11.1	Güllich & Emrich	2013	published	Quest	East GER	national samples/western european	Olympic Sports	multiple	team & individual sports	male+female	junior (-4)	cont 4: comb. of comp. level and placing	cont 4: comb. of comp. level and placing	wide	rs	81	-0.12
11	11.1	Güllich & Emrich	2013	published	Quest	East GER	national samples/western european	Olympic Sports	multiple	team & individual sports	male+female	junior (0)	cont 4: comb. of comp. level and placing	cont 4: comb. of comp. level and placing	wide	rs	81	0.19
11	11.2	Güllich & Emrich	2013	published	Quest	West GER	national samples/western european	Olympic Sports	multiple	team & individual sports	male+female	junior (-6)	cont 4: comb. of comp. level and placing	cont 4: comb. of comp. level and placing	wide	rs	150.667	-0.07
11	11.2	Güllich & Emrich	2013	published	Quest	West GER	national samples/western european	Olympic Sports	multiple	team & individual sports	male+female	junior (-4)	cont 4: comb. of comp. level and placing	cont 4: comb. of comp. level and placing	wide	rs	150.667	-0.11
11	11.2	Güllich & Emrich	2013	published	Quest	West GER	national samples/western european	Olympic Sports	multiple	team & individual sports	male+female	junior (0)	cont 4: comb. of comp. level and placing	cont 4: comb. of comp. level and placing	wide	rs	150.667	0.16
12	12.1	Sigmund & Güllich	2021	unpublished	Quest	GER	national samples/western european	Athl / VB	multiple	team & individual sports	male+female	junior (-6)	cont 4: comb. of comp. level and placing	cont 4: comb. of comp. level and placing	wide	rs	14	0.124
12	12.1	Sigmund & Güllich	2021	unpublished	Quest	GER	national samples/western european	Athl / VB	multiple	team & individual sports	male+female	junior (-6)	cont 4: comb. of comp. level and placing	cont 4: comb. of comp. level and placing	wide	rs	14	0.042
12	12.1	Sigmund & Güllich	2021	unpublished	Quest	GER	national samples/western european	Athl / VB	multiple	team & individual sports	male+female	junior (-4)	cont 4: comb. of comp. level and placing	cont 4: comb. of comp. level and placing	wide	rs	14	-0.045
12	12.1	Sigmund & Güllich	2021	unpublished	Quest	GER	national samples/western european	Athl / VB	multiple	team & individual sports	male+female	junior (-2)	cont 4: comb. of comp. level and placing	cont 4: comb. of comp. level and placing	wide	rs	14	0.096
12	12.1	Sigmund & Güllich	2021	unpublished	Quest	GER	national samples/western european	Athl / VB	multiple	team & individual sports	male+female	junior (0)	cont 4: comb. of comp. level and placing	cont 4: comb. of comp. level and placing	wide	rs	14	0.293
13	13.1	Güllich et al	2019	published	Docu	GBR	national samples/western european	Olympic Sports	multiple	team & individual sports	male+female	junior (-4)	cat 2: achiev./not achiev. placing in int. comp.	cat 2: achiev./not achiev. placing in int. comp.	narrow	chi	32	0
13	13.2	Güllich et al	2019	published	Docu	GBR	national samples/western european	Olympic Sports	multiple	team & individual sports	male+female	junior (0)	cat 2: achiev./not achiev. placing in int. comp.	cat 2: achiev./not achiev. placing in int. comp.	narrow	chi	32	0.265908
14	14.1	Güllich et al	2009	unpublished	Docu	GER	national samples/western european	Rowing	cgs	individual sports	male+female	junior (0)	cat 2: achiev./not achiev. placing in int. comp.	cat 2: achiev./not achiev. placing in int. comp.	wide	chi	67	0.00183366
15	15.1	Hardy et al	2013	unpublished	Docu	GBR	national samples/western european	Olympic Sports	multiple	team & individual sports	male+female	junior (-4)	cont 4: comb. of comp. level and placing	cont 4: comb. of comp. level and placing	narrow	rs	16	-0.12
15	15.1	Hardy et al	2013	unpublished	Docu	GBR	national samples/western european	Olympic Sports	multiple	team & individual sports	male+female	junior (0)	cont 4: comb. of comp. level and placing	cont 4: comb. of comp. level and placing	narrow	rs	16	-0.1
16	16.1	Hornig et al	2016	unpublished	Quest	GER	national samples/western european	Soccer	game	team sports	male	junior (-4)	cat 1: part./not part. in int. (maj.) comp.	cat 1: part./not part. in int. (maj.) comp.	narrow	chi	17.3333	-0.100201
16	16.1	Hornig et al	2016	unpublished	Quest	GER	national samples/western european	Soccer	game	team sports	male	junior (-2)	cat 1: part./not part. in int. (maj.) comp.	cat 1: part./not part. in int. (maj.) comp.	narrow	chi	17.3333	0.0602029
16	16.1	Hornig et al	2016	unpublished	Quest	GER	national samples/western european	Soccer	game	team sports	male	junior (0)	cat 1: part./not part. in int. (maj.) comp.	cat 1: part./not part. in int. (maj.) comp.	narrow	chi	17.3333	0.270721
17	17.1	Kalén et al	2017	published	Docu	EUR	international samples	Basketball	game	team sports	male	junior (0)	cont 2: number of int. comp.	cont 5: defined measure of efficiency	narrow	r	558	0.09
17	17.2	Kalén et al	2017	published	Docu	EUR	international samples	Basketball	game	team sports	female	junior (0)	cont 2: number of int. comp.	cont 5: defined measure of efficiency	narrow	r	397	-0.02
18	18.1	Kristiansen & Stensrud	2020	published	Docu	NOR	national samples/western european	Handball	game	team sports	female	junior (-2)	cat 3: member/not member in youth sport acamdemies	cat 3: amount of minutes played (grouping) in maj. int. comp.	wide	chi	10	-0.25
19	19.1	Reid et al	2007	published	Docu	Int	international samples	Tennis	game	individual sports	male	junior (0)	cont 3: int. rankings	cont 3: int. rankings	wide	r	106	0.232
20	20.1	Schumacher et al	2006	published	Docu	Int	international samples	Race cycling	cgs	individual sports	male	junior (0)	cat 2: achiev./not achiev. placing in int. comp.	cat 2: achiev./not achiev. placing in int. comp.	wide	chi	383	0.11239
20	20.2	Schumacher et al	2006	published	Docu	Int	international samples	Race cycling	cgs	individual sports	male	junior (0)	cat 2: achiev./not achiev. placing in int. comp.	cat 2: achiev./not achiev. placing in int. comp.	wide	chi	52	-0.0602339
20	20.3	Schumacher et al	2006	published	Docu	Int	international samples	Race cycling	cgs	individual sports	male	junior (0)	cat 2: achiev./not achiev. placing in int. comp.	cat 2: achiev./not achiev. placing in int. comp.	wide	chi	218	0.329662
20	20.4	Schumacher et al	2006	published	Docu	Int	international samples	Race cycling	cgs	individual sports	male	junior (0)	cat 2: achiev./not achiev. placing in int. comp.	cat 2: achiev./not achiev. placing in int. comp.	wide	chi	132	0.322031
21	21.1	Zsombor et al	2020	published	Docu	EUR	international samples	Basketball	game	team sports	male	junior (0)	cat 1: part./not part. in int. (maj.) comp.	cat 3: amount of minutes played (grouping) in maj. int. comp.	narrow	chi	58	0.209899

## Sheet: sex
study_id	study_id_dependent_2_gender	authors	year	study_publ	meth_data_collection	sample_country	sample_country_group	sport	sport_type	ind_team_sport	sex	diff_jun_age_age_t1_cat	leveling_jun	leveling_sen	Senior_level_narrow_wide	es_indicator	gender_n	es
1	1.1	Barreiros & Fonseca	2012	published	Docu	POR	national samples/western european	Judo	combat	individual sports	female	junior (-2)	cat 1: part./not part. in int. (maj.) comp.	cat 1: part./not part. in int. (maj.) comp.	narrow	chi	12	0.201435
1	1.1	Barreiros & Fonseca	2012	published	Docu	POR	national samples/western european	Judo	combat	individual sports	female	junior (0)	cat 1: part./not part. in int. (maj.) comp.	cat 1: part./not part. in int. (maj.) comp.	narrow	chi	12	0.370479
1	1.2	Barreiros & Fonseca	2012	published	Docu	POR	national samples/western european	Swimming	cgs	individual sports	female	junior (-2)	cat 1: part./not part. in int. (maj.) comp.	cat 1: part./not part. in int. (maj.) comp.	narrow	chi	17.5	0.190347
1	1.2	Barreiros & Fonseca	2012	published	Docu	POR	national samples/western european	Swimming	cgs	individual sports	female	junior (0)	cat 1: part./not part. in int. (maj.) comp.	cat 1: part./not part. in int. (maj.) comp.	narrow	chi	17.5	0.258199
1	1.3	Barreiros & Fonseca	2012	published	Docu	POR	national samples/western european	Volleyball	game	team sports	female	junior (-2)	cat 1: part./not part. in int. (maj.) comp.	cat 1: part./not part. in int. (maj.) comp.	narrow	chi	18.5	0
1	1.3	Barreiros & Fonseca	2012	published	Docu	POR	national samples/western european	Volleyball	game	team sports	female	junior (0)	cat 1: part./not part. in int. (maj.) comp.	cat 1: part./not part. in int. (maj.) comp.	narrow	chi	18.5	0
1	1.4	Barreiros & Fonseca	2012	published	Docu	POR	national samples/western european	Judo	combat	individual sports	male	junior (-2)	cat 1: part./not part. in int. (maj.) comp.	cat 1: part./not part. in int. (maj.) comp.	narrow	chi	37.5	0.317026
1	1.4	Barreiros & Fonseca	2012	published	Docu	POR	national samples/western european	Judo	combat	individual sports	male	junior (0)	cat 1: part./not part. in int. (maj.) comp.	cat 1: part./not part. in int. (maj.) comp.	narrow	chi	37.5	0.299187
1	1.5	Barreiros & Fonseca	2012	published	Docu	POR	national samples/western european	Soccer	game	team sports	male	junior (-2)	cat 1: part./not part. in int. (maj.) comp.	cat 1: part./not part. in int. (maj.) comp.	narrow	chi	131	0.132608
1	1.5	Barreiros & Fonseca	2012	published	Docu	POR	national samples/western european	Soccer	game	team sports	male	junior (0)	cat 1: part./not part. in int. (maj.) comp.	cat 1: part./not part. in int. (maj.) comp.	narrow	chi	131	0.140812
1	1.6	Barreiros & Fonseca	2012	published	Docu	POR	national samples/western european	Swimming	cgs	individual sports	male	junior (-2)	cat 1: part./not part. in int. (maj.) comp.	cat 1: part./not part. in int. (maj.) comp.	narrow	chi	27	0.380312
1	1.6	Barreiros & Fonseca	2012	published	Docu	POR	national samples/western european	Swimming	cgs	individual sports	male	junior (0)	cat 1: part./not part. in int. (maj.) comp.	cat 1: part./not part. in int. (maj.) comp.	narrow	chi	27	0.304536
1	1.7	Barreiros & Fonseca	2012	published	Docu	POR	national samples/western european	Volleyball	game	team sports	male	junior (-2)	cat 1: part./not part. in int. (maj.) comp.	cat 1: part./not part. in int. (maj.) comp.	narrow	chi	22.5	0.140848
1	1.7	Barreiros & Fonseca	2012	published	Docu	POR	national samples/western european	Volleyball	game	team sports	male	junior (0)	cat 1: part./not part. in int. (maj.) comp.	cat 1: part./not part. in int. (maj.) comp.	narrow	chi	22.5	0.0924995
2	2.1	Barth et al	2019	unpublished	Docu	AUT	national samples/western european	Alpine Ski Racing	cgs	individual sports	male	junior (0)	cat 2: achiev./not achiev. placing in int. comp.	cat 2: achiev./not achiev. placing in int. comp.	wide	chi	170	0.0740922
2	2.2	Barth et al	2019	unpublished	Docu	AUT	national samples/western european	Alpine Ski Racing	cgs	individual sports	female	junior (0)	cat 2: achiev./not achiev. placing in int. comp.	cat 2: achiev./not achiev. placing in int. comp.	wide	chi	145	0.357023
3	3.1	Björndal et al	2018	published	Docu	NOR	national samples/western european	Handball	game	team sports	male	junior (-2)	cont 2: number of int. comp.	cont 2: number of int. comp.	narrow	rs	169	0.19
3	3.1	Björndal et al	2018	published	Docu	NOR	national samples/western european	Handball	game	team sports	male	junior (0)	cont 2: number of int. comp.	cont 2: number of int. comp.	narrow	rs	169	0.48
3	3.2	Björndal et al	2018	published	Docu	NOR	national samples/western european	Handball	game	team sports	female	junior (-2)	cont 2: number of int. comp.	cont 2: number of int. comp.	narrow	rs	159	0.14
3	3.2	Björndal et al	2018	published	Docu	NOR	national samples/western european	Handball	game	team sports	female	junior (0)	cont 2: number of int. comp.	cont 2: number of int. comp.	narrow	rs	159	0.31
4	4.1	Brouwers et al	2010	published	Docu	Int	international samples	Tennis	game	individual sports	male	junior (-4)	cat 2: achiev./not achiev. placing in int. comp.	cat 2: achiev./not achiev. placing in int. comp.	wide	chi	1897	0.108274
4	4.2	Brouwers et al	2010	published	Docu	Int	international samples	Tennis	game	individual sports	female	junior (-4)	cat 2: achiev./not achiev. placing in int. comp.	cat 2: achiev./not achiev. placing in int. comp.	wide	chi	1624	0.132932
5	5.1	Brustio et al	2021	published	Docu	EUR	international samples	Swimming	cgs	individual sports	female	junior (-2)	cont 1: seasonal peak perf. in int. comp.	cont 1: seasonal peak perf. in int. comp.	narrow	r	56.875	0.08
5	5.1	Brustio et al	2021	published	Docu	EUR	international samples	Swimming	cgs	individual sports	female	junior (-2)	cont 1: seasonal peak perf. in int. comp.	cont 1: seasonal peak perf. in int. comp.	narrow	r	56.875	0.13
5	5.1	Brustio et al	2021	published	Docu	EUR	international samples	Swimming	cgs	individual sports	female	junior (0)	cont 1: seasonal peak perf. in int. comp.	cont 1: seasonal peak perf. in int. comp.	narrow	r	56.875	0.18
5	5.1	Brustio et al	2021	published	Docu	EUR	international samples	Swimming	cgs	individual sports	female	junior (0)	cont 1: seasonal peak perf. in int. comp.	cont 1: seasonal peak perf. in int. comp.	narrow	r	56.875	0.42
5	5.2	Brustio et al	2021	published	Docu	EUR	international samples	Swimming	cgs	individual sports	female	junior (-2)	cont 1: seasonal peak perf. in int. comp.	cont 1: seasonal peak perf. in int. comp.	narrow	r	56.0625	0.19
5	5.2	Brustio et al	2021	published	Docu	EUR	international samples	Swimming	cgs	individual sports	female	junior (-2)	cont 1: seasonal peak perf. in int. comp.	cont 1: seasonal peak perf. in int. comp.	narrow	r	56.0625	0.22
5	5.2	Brustio et al	2021	published	Docu	EUR	international samples	Swimming	cgs	individual sports	female	junior (0)	cont 1: seasonal peak perf. in int. comp.	cont 1: seasonal peak perf. in int. comp.	narrow	r	56.0625	0.2
5	5.2	Brustio et al	2021	published	Docu	EUR	international samples	Swimming	cgs	individual sports	female	junior (0)	cont 1: seasonal peak perf. in int. comp.	cont 1: seasonal peak perf. in int. comp.	narrow	r	56.0625	0.24
5	5.3	Brustio et al	2021	published	Docu	EUR	international samples	Swimming	cgs	individual sports	female	junior (-2)	cont 1: seasonal peak perf. in int. comp.	cont 1: seasonal peak perf. in int. comp.	narrow	r	55.3125	0.15
5	5.3	Brustio et al	2021	published	Docu	EUR	international samples	Swimming	cgs	individual sports	female	junior (-2)	cont 1: seasonal peak perf. in int. comp.	cont 1: seasonal peak perf. in int. comp.	narrow	r	55.3125	0.2
5	5.3	Brustio et al	2021	published	Docu	EUR	international samples	Swimming	cgs	individual sports	female	junior (0)	cont 1: seasonal peak perf. in int. comp.	cont 1: seasonal peak perf. in int. comp.	narrow	r	55.3125	0.13
5	5.3	Brustio et al	2021	published	Docu	EUR	international samples	Swimming	cgs	individual sports	female	junior (0)	cont 1: seasonal peak perf. in int. comp.	cont 1: seasonal peak perf. in int. comp.	narrow	r	55.3125	0.43
5	5.4	Brustio et al	2021	published	Docu	EUR	international samples	Swimming	cgs	individual sports	female	junior (-2)	cont 1: seasonal peak perf. in int. comp.	cont 1: seasonal peak perf. in int. comp.	narrow	r	64.375	0.22
5	5.4	Brustio et al	2021	published	Docu	EUR	international samples	Swimming	cgs	individual sports	female	junior (-2)	cont 1: seasonal peak perf. in int. comp.	cont 1: seasonal peak perf. in int. comp.	narrow	r	64.375	0.22
5	5.4	Brustio et al	2021	published	Docu	EUR	international samples	Swimming	cgs	individual sports	female	junior (0)	cont 1: seasonal peak perf. in int. comp.	cont 1: seasonal peak perf. in int. comp.	narrow	r	64.375	0.27
5	5.4	Brustio et al	2021	published	Docu	EUR	international samples	Swimming	cgs	individual sports	female	junior (0)	cont 1: seasonal peak perf. in int. comp.	cont 1: seasonal peak perf. in int. comp.	narrow	r	64.375	0.38
5	5.5	Brustio et al	2021	published	Docu	EUR	international samples	Swimming	cgs	individual sports	female	junior (-2)	cont 1: seasonal peak perf. in int. comp.	cont 1: seasonal peak perf. in int. comp.	narrow	r	58.9375	0.24
5	5.5	Brustio et al	2021	published	Docu	EUR	international samples	Swimming	cgs	individual sports	female	junior (-2)	cont 1: seasonal peak perf. in int. comp.	cont 1: seasonal peak perf. in int. comp.	narrow	r	58.9375	0.13
5	5.5	Brustio et al	2021	published	Docu	EUR	international samples	Swimming	cgs	individual sports	female	junior (0)	cont 1: seasonal peak perf. in int. comp.	cont 1: seasonal peak perf. in int. comp.	narrow	r	58.9375	0.26
5	5.5	Brustio et al	2021	published	Docu	EUR	international samples	Swimming	cgs	individual sports	female	junior (0)	cont 1: seasonal peak perf. in int. comp.	cont 1: seasonal peak perf. in int. comp.	narrow	r	58.9375	0.39
5	5.6	Brustio et al	2021	published	Docu	EUR	international samples	Swimming	cgs	individual sports	female	junior (-2)	cont 1: seasonal peak perf. in int. comp.	cont 1: seasonal peak perf. in int. comp.	narrow	r	55.625	0.04
5	5.6	Brustio et al	2021	published	Docu	EUR	international samples	Swimming	cgs	individual sports	female	junior (-2)	cont 1: seasonal peak perf. in int. comp.	cont 1: seasonal peak perf. in int. comp.	narrow	r	55.625	0.02
5	5.6	Brustio et al	2021	published	Docu	EUR	international samples	Swimming	cgs	individual sports	female	junior (0)	cont 1: seasonal peak perf. in int. comp.	cont 1: seasonal peak perf. in int. comp.	narrow	r	55.625	0.06
5	5.6	Brustio et al	2021	published	Docu	EUR	international samples	Swimming	cgs	individual sports	female	junior (0)	cont 1: seasonal peak perf. in int. comp.	cont 1: seasonal peak perf. in int. comp.	narrow	r	55.625	0.24
5	5.7	Brustio et al	2021	published	Docu	EUR	international samples	Swimming	cgs	individual sports	female	junior (-2)	cont 1: seasonal peak perf. in int. comp.	cont 1: seasonal peak perf. in int. comp.	narrow	r	51.875	0.05
5	5.7	Brustio et al	2021	published	Docu	EUR	international samples	Swimming	cgs	individual sports	female	junior (-2)	cont 1: seasonal peak perf. in int. comp.	cont 1: seasonal peak perf. in int. comp.	narrow	r	51.875	0.17
5	5.7	Brustio et al	2021	published	Docu	EUR	international samples	Swimming	cgs	individual sports	female	junior (0)	cont 1: seasonal peak perf. in int. comp.	cont 1: seasonal peak perf. in int. comp.	narrow	r	51.875	0.14
5	5.7	Brustio et al	2021	published	Docu	EUR	international samples	Swimming	cgs	individual sports	female	junior (0)	cont 1: seasonal peak perf. in int. comp.	cont 1: seasonal peak perf. in int. comp.	narrow	r	51.875	0.33
5	5.8	Brustio et al	2021	published	Docu	EUR	international samples	Swimming	cgs	individual sports	female	junior (-2)	cont 1: seasonal peak perf. in int. comp.	cont 1: seasonal peak perf. in int. comp.	narrow	r	57.125	0.12
5	5.8	Brustio et al	2021	published	Docu	EUR	international samples	Swimming	cgs	individual sports	female	junior (-2)	cont 1: seasonal peak perf. in int. comp.	cont 1: seasonal peak perf. in int. comp.	narrow	r	57.125	0.15
5	5.8	Brustio et al	2021	published	Docu	EUR	international samples	Swimming	cgs	individual sports	female	junior (0)	cont 1: seasonal peak perf. in int. comp.	cont 1: seasonal peak perf. in int. comp.	narrow	r	57.125	0.3
5	5.8	Brustio et al	2021	published	Docu	EUR	international samples	Swimming	cgs	individual sports	female	junior (0)	cont 1: seasonal peak perf. in int. comp.	cont 1: seasonal peak perf. in int. comp.	narrow	r	57.125	0.43
5	5.9	Brustio et al	2021	published	Docu	EUR	international samples	Swimming	cgs	individual sports	male	junior (-2)	cont 1: seasonal peak perf. in int. comp.	cont 1: seasonal peak perf. in int. comp.	narrow	r	64.75	0.04
5	5.9	Brustio et al	2021	published	Docu	EUR	international samples	Swimming	cgs	individual sports	male	junior (-2)	cont 1: seasonal peak perf. in int. comp.	cont 1: seasonal peak perf. in int. comp.	narrow	r	64.75	0.16
5	5.9	Brustio et al	2021	published	Docu	EUR	international samples	Swimming	cgs	individual sports	male	junior (0)	cont 1: seasonal peak perf. in int. comp.	cont 1: seasonal peak perf. in int. comp.	narrow	r	64.75	0.31
5	5.9	Brustio et al	2021	published	Docu	EUR	international samples	Swimming	cgs	individual sports	male	junior (0)	cont 1: seasonal peak perf. in int. comp.	cont 1: seasonal peak perf. in int. comp.	narrow	r	64.75	0.4
5	5.11	Brustio et al	2021	published	Docu	EUR	international samples	Swimming	cgs	individual sports	male	junior (-2)	cont 1: seasonal peak perf. in int. comp.	cont 1: seasonal peak perf. in int. comp.	narrow	r	62.625	0.12
5	5.11	Brustio et al	2021	published	Docu	EUR	international samples	Swimming	cgs	individual sports	male	junior (-2)	cont 1: seasonal peak perf. in int. comp.	cont 1: seasonal peak perf. in int. comp.	narrow	r	62.625	0.11
5	5.11	Brustio et al	2021	published	Docu	EUR	international samples	Swimming	cgs	individual sports	male	junior (0)	cont 1: seasonal peak perf. in int. comp.	cont 1: seasonal peak perf. in int. comp.	narrow	r	62.625	0.08
5	5.11	Brustio et al	2021	published	Docu	EUR	international samples	Swimming	cgs	individual sports	male	junior (0)	cont 1: seasonal peak perf. in int. comp.	cont 1: seasonal peak perf. in int. comp.	narrow	r	62.625	0.17
5	5.12	Brustio et al	2021	published	Docu	EUR	international samples	Swimming	cgs	individual sports	male	junior (-2)	cont 1: seasonal peak perf. in int. comp.	cont 1: seasonal peak perf. in int. comp.	narrow	r	59	-0.02
5	5.12	Brustio et al	2021	published	Docu	EUR	international samples	Swimming	cgs	individual sports	male	junior (-2)	cont 1: seasonal peak perf. in int. comp.	cont 1: seasonal peak perf. in int. comp.	narrow	r	59	0.15
5	5.12	Brustio et al	2021	published	Docu	EUR	international samples	Swimming	cgs	individual sports	male	junior (0)	cont 1: seasonal peak perf. in int. comp.	cont 1: seasonal peak perf. in int. comp.	narrow	r	59	0.2
5	5.12	Brustio et al	2021	published	Docu	EUR	international samples	Swimming	cgs	individual sports	male	junior (0)	cont 1: seasonal peak perf. in int. comp.	cont 1: seasonal peak perf. in int. comp.	narrow	r	59	0.28
5	5.13	Brustio et al	2021	published	Docu	EUR	international samples	Swimming	cgs	individual sports	male	junior (-2)	cont 1: seasonal peak perf. in int. comp.	cont 1: seasonal peak perf. in int. comp.	narrow	r	128.938	0.1
5	5.13	Brustio et al	2021	published	Docu	EUR	international samples	Swimming	cgs	individual sports	male	junior (-2)	cont 1: seasonal peak perf. in int. comp.	cont 1: seasonal peak perf. in int. comp.	narrow	r	128.938	0.21
5	5.13	Brustio et al	2021	published	Docu	EUR	international samples	Swimming	cgs	individual sports	male	junior (0)	cont 1: seasonal peak perf. in int. comp.	cont 1: seasonal peak perf. in int. comp.	narrow	r	128.938	0.18
5	5.13	Brustio et al	2021	published	Docu	EUR	international samples	Swimming	cgs	individual sports	male	junior (0)	cont 1: seasonal peak perf. in int. comp.	cont 1: seasonal peak perf. in int. comp.	narrow	r	128.938	0.36
5	5.14	Brustio et al	2021	published	Docu	EUR	international samples	Swimming	cgs	individual sports	male	junior (-2)	cont 1: seasonal peak perf. in int. comp.	cont 1: seasonal peak perf. in int. comp.	narrow	r	56	0.07
5	5.14	Brustio et al	2021	published	Docu	EUR	international samples	Swimming	cgs	individual sports	male	junior (-2)	cont 1: seasonal peak perf. in int. comp.	cont 1: seasonal peak perf. in int. comp.	narrow	r	56	0.15
5	5.14	Brustio et al	2021	published	Docu	EUR	international samples	Swimming	cgs	individual sports	male	junior (0)	cont 1: seasonal peak perf. in int. comp.	cont 1: seasonal peak perf. in int. comp.	narrow	r	56	0.21
5	5.14	Brustio et al	2021	published	Docu	EUR	international samples	Swimming	cgs	individual sports	male	junior (0)	cont 1: seasonal peak perf. in int. comp.	cont 1: seasonal peak perf. in int. comp.	narrow	r	56	0.35
5	5.15	Brustio et al	2021	published	Docu	EUR	international samples	Swimming	cgs	individual sports	male	junior (-2)	cont 1: seasonal peak perf. in int. comp.	cont 1: seasonal peak perf. in int. comp.	narrow	r	56.4375	0.09
5	5.15	Brustio et al	2021	published	Docu	EUR	international samples	Swimming	cgs	individual sports	male	junior (-2)	cont 1: seasonal peak perf. in int. comp.	cont 1: seasonal peak perf. in int. comp.	narrow	r	56.4375	-0.08
5	5.15	Brustio et al	2021	published	Docu	EUR	international samples	Swimming	cgs	individual sports	male	junior (0)	cont 1: seasonal peak perf. in int. comp.	cont 1: seasonal peak perf. in int. comp.	narrow	r	56.4375	0.03
5	5.15	Brustio et al	2021	published	Docu	EUR	international samples	Swimming	cgs	individual sports	male	junior (0)	cont 1: seasonal peak perf. in int. comp.	cont 1: seasonal peak perf. in int. comp.	narrow	r	56.4375	0.12
5	5.16	Brustio et al	2021	published	Docu	EUR	international samples	Swimming	cgs	individual sports	male	junior (-2)	cont 1: seasonal peak perf. in int. comp.	cont 1: seasonal peak perf. in int. comp.	narrow	r	55.25	-0.12
5	5.16	Brustio et al	2021	published	Docu	EUR	international samples	Swimming	cgs	individual sports	male	junior (-2)	cont 1: seasonal peak perf. in int. comp.	cont 1: seasonal peak perf. in int. comp.	narrow	r	55.25	0.07
5	5.16	Brustio et al	2021	published	Docu	EUR	international samples	Swimming	cgs	individual sports	male	junior (0)	cont 1: seasonal peak perf. in int. comp.	cont 1: seasonal peak perf. in int. comp.	narrow	r	55.25	0.12
5	5.16	Brustio et al	2021	published	Docu	EUR	international samples	Swimming	cgs	individual sports	male	junior (0)	cont 1: seasonal peak perf. in int. comp.	cont 1: seasonal peak perf. in int. comp.	narrow	r	55.25	0.23
5	5.17	Brustio et al	2021	published	Docu	EUR	international samples	Swimming	cgs	individual sports	male	junior (-2)	cont 1: seasonal peak perf. in int. comp.	cont 1: seasonal peak perf. in int. comp.	narrow	r	117.188	0.02
5	5.17	Brustio et al	2021	published	Docu	EUR	international samples	Swimming	cgs	individual sports	male	junior (-2)	cont 1: seasonal peak perf. in int. comp.	cont 1: seasonal peak perf. in int. comp.	narrow	r	117.188	0.15
5	5.17	Brustio et al	2021	published	Docu	EUR	international samples	Swimming	cgs	individual sports	male	junior (0)	cont 1: seasonal peak perf. in int. comp.	cont 1: seasonal peak perf. in int. comp.	narrow	r	117.188	0.25
5	5.17	Brustio et al	2021	published	Docu	EUR	international samples	Swimming	cgs	individual sports	male	junior (0)	cont 1: seasonal peak perf. in int. comp.	cont 1: seasonal peak perf. in int. comp.	narrow	r	117.188	0.29
7	7.1	Güllich	2019	unpublished	Quest	GER	national samples/western european	Soccer	game	team sports	female	junior (-4)	cat 1: part./not part. in int. (maj.) comp.	cat 1: part./not part. in int. (maj.) comp.	narrow	chi	9.66667	-0.265332
7	7.1	Güllich	2019	unpublished	Quest	GER	national samples/western european	Soccer	game	team sports	female	junior (0)	cat 1: part./not part. in int. (maj.) comp.	cat 1: part./not part. in int. (maj.) comp.	narrow	chi	9.66667	-0.195615
8	8.1	Güllich	2014a	unpublished	Quest	GER	national samples/western european	Field Hockey	game	team sports	male	junior (-6)	cont 4: comb. of comp. level and placing	cont 4: comb. of comp. level and placing	narrow	rs	15.3333	-0.085
8	8.1	Güllich	2014a	unpublished	Quest	GER	national samples/western european	Field Hockey	game	team sports	male	junior (-4)	cat 2: achiev./not achiev. placing in int. comp.	cat 2: achiev./not achiev. placing in int. comp.	narrow	chi	15.3333	0.0986013
8	8.1	Güllich	2014a	unpublished	Quest	GER	national samples/western european	Field Hockey	game	team sports	male	junior (0)	cat 2: achiev./not achiev. placing in int. comp.	cat 2: achiev./not achiev. placing in int. comp.	narrow	chi	15.3333	0.147533
9	9.1	Güllich	2014b	published	Docu	GER	national samples/western european	Soccer	game	team sports	male	junior (-6)	cat 3: member/not member in youth sport acamdemies	cat 1: part./not part. in int. (maj.) comp.	wide	chi	208	-0.0786788
9	9.1	Güllich	2014b	published	Docu	GER	national samples/western european	Soccer	game	team sports	male	junior (-4)	cat 3: member/not member in youth sport acamdemies	cat 1: part./not part. in int. (maj.) comp.	wide	chi	208	-0.0647145
10	10.1	Güllich & Emrich	2014	unpublished	Quest	GER	national samples/western european	Olympic Sports	multiple	team & individual sports	male	junior (-6)	cont 4: comb. of comp. level and placing	cont 4: comb. of comp. level and placing	wide	rs	97.3333	-0.014
10	10.1	Güllich & Emrich	2014	unpublished	Quest	GER	national samples/western european	Olympic Sports	multiple	team & individual sports	male	junior (-4)	cont 4: comb. of comp. level and placing	cont 4: comb. of comp. level and placing	wide	rs	97.3333	-0.101
10	10.1	Güllich & Emrich	2014	unpublished	Quest	GER	national samples/western european	Olympic Sports	multiple	team & individual sports	male	junior (0)	cont 4: comb. of comp. level and placing	cont 4: comb. of comp. level and placing	wide	rs	97.3333	0.081
10	10.2	Güllich & Emrich	2014	unpublished	Quest	GER	national samples/western european	Olympic Sports	multiple	team & individual sports	female	junior (-6)	cont 4: comb. of comp. level and placing	cont 4: comb. of comp. level and placing	wide	rs	69.3333	-0.055
10	10.2	Güllich & Emrich	2014	unpublished	Quest	GER	national samples/western european	Olympic Sports	multiple	team & individual sports	female	junior (-4)	cont 4: comb. of comp. level and placing	cont 4: comb. of comp. level and placing	wide	rs	69.3333	-0.124
10	10.2	Güllich & Emrich	2014	unpublished	Quest	GER	national samples/western european	Olympic Sports	multiple	team & individual sports	female	junior (0)	cont 4: comb. of comp. level and placing	cont 4: comb. of comp. level and placing	wide	rs	69.3333	0.039
12	12.1	Sigmund & Güllich	2021	unpublished	Quest	GER	national samples/western european	Athl / VB	multiple	team & individual sports	female	junior (-6)	cont 4: comb. of comp. level and placing	cont 4: comb. of comp. level and placing	wide	rs	6.8	0.029
12	12.1	Sigmund & Güllich	2021	unpublished	Quest	GER	national samples/western european	Athl / VB	multiple	team & individual sports	female	junior (-6)	cont 4: comb. of comp. level and placing	cont 4: comb. of comp. level and placing	wide	rs	6.8	-0.185
12	12.1	Sigmund & Güllich	2021	unpublished	Quest	GER	national samples/western european	Athl / VB	multiple	team & individual sports	female	junior (-4)	cont 4: comb. of comp. level and placing	cont 4: comb. of comp. level and placing	wide	rs	6.8	-0.106
12	12.1	Sigmund & Güllich	2021	unpublished	Quest	GER	national samples/western european	Athl / VB	multiple	team & individual sports	female	junior (-2)	cont 4: comb. of comp. level and placing	cont 4: comb. of comp. level and placing	wide	rs	6.8	0.167
12	12.1	Sigmund & Güllich	2021	unpublished	Quest	GER	national samples/western european	Athl / VB	multiple	team & individual sports	female	junior (0)	cont 4: comb. of comp. level and placing	cont 4: comb. of comp. level and placing	wide	rs	6.8	0.423
12	12.2	Sigmund & Güllich	2021	unpublished	Quest	GER	national samples/western european	Athl / VB	multiple	team & individual sports	male	junior (-6)	cont 4: comb. of comp. level and placing	cont 4: comb. of comp. level and placing	wide	rs	7	0.282
12	12.2	Sigmund & Güllich	2021	unpublished	Quest	GER	national samples/western european	Athl / VB	multiple	team & individual sports	male	junior (-6)	cont 4: comb. of comp. level and placing	cont 4: comb. of comp. level and placing	wide	rs	7	0.359
12	12.2	Sigmund & Güllich	2021	unpublished	Quest	GER	national samples/western european	Athl / VB	multiple	team & individual sports	male	junior (-4)	cont 4: comb. of comp. level and placing	cont 4: comb. of comp. level and placing	wide	rs	7	-0.167
12	12.2	Sigmund & Güllich	2021	unpublished	Quest	GER	national samples/western european	Athl / VB	multiple	team & individual sports	male	junior (-2)	cont 4: comb. of comp. level and placing	cont 4: comb. of comp. level and placing	wide	rs	7	0.013
12	12.2	Sigmund & Güllich	2021	unpublished	Quest	GER	national samples/western european	Athl / VB	multiple	team & individual sports	male	junior (0)	cont 4: comb. of comp. level and placing	cont 4: comb. of comp. level and placing	wide	rs	7	0.102
16	16.1	Hornig et al	2016	unpublished	Quest	GER	national samples/western european	Soccer	game	team sports	male	junior (-4)	cat 1: part./not part. in int. (maj.) comp.	cat 1: part./not part. in int. (maj.) comp.	narrow	chi	17.3333	-0.100201
16	16.1	Hornig et al	2016	unpublished	Quest	GER	national samples/western european	Soccer	game	team sports	male	junior (-2)	cat 1: part./not part. in int. (maj.) comp.	cat 1: part./not part. in int. (maj.) comp.	narrow	chi	17.3333	0.0602029
16	16.1	Hornig et al	2016	unpublished	Quest	GER	national samples/western european	Soccer	game	team sports	male	junior (0)	cat 1: part./not part. in int. (maj.) comp.	cat 1: part./not part. in int. (maj.) comp.	narrow	chi	17.3333	0.270721
17	17.1	Kalén et al	2017	published	Docu	EUR	international samples	Basketball	game	team sports	male	junior (0)	cont 2: number of int. comp.	cont 5: defined measure of efficiency	narrow	r	558	0.09
17	17.2	Kalén et al	2017	published	Docu	EUR	international samples	Basketball	game	team sports	female	junior (0)	cont 2: number of int. comp.	cont 5: defined measure of efficiency	narrow	r	397	-0.02
18	18.1	Kristiansen & Stensrud	2020	published	Docu	NOR	national samples/western european	Handball	game	team sports	female	junior (-2)	cat 3: member/not member in youth sport acamdemies	cat 3: amount of minutes played (grouping) in maj. int. comp.	wide	chi	10	-0.25
19	19.1	Reid et al	2007	published	Docu	Int	international samples	Tennis	game	individual sports	male	junior (0)	cont 3: int. rankings	cont 3: int. rankings	wide	r	106	0.232
20	20.1	Schumacher et al	2006	published	Docu	Int	international samples	Race cycling	cgs	individual sports	male	junior (0)	cat 2: achiev./not achiev. placing in int. comp.	cat 2: achiev./not achiev. placing in int. comp.	wide	chi	383	0.11239
20	20.2	Schumacher et al	2006	published	Docu	Int	international samples	Race cycling	cgs	individual sports	male	junior (0)	cat 2: achiev./not achiev. placing in int. comp.	cat 2: achiev./not achiev. placing in int. comp.	wide	chi	52	-0.0602339
20	20.3	Schumacher et al	2006	published	Docu	Int	international samples	Race cycling	cgs	individual sports	male	junior (0)	cat 2: achiev./not achiev. placing in int. comp.	cat 2: achiev./not achiev. placing in int. comp.	wide	chi	218	0.329662
20	20.4	Schumacher et al	2006	published	Docu	Int	international samples	Race cycling	cgs	individual sports	male	junior (0)	cat 2: achiev./not achiev. placing in int. comp.	cat 2: achiev./not achiev. placing in int. comp.	wide	chi	132	0.322031
21	21.1	Zsombor et al	2020	published	Docu	EUR	international samples	Basketball	game	team sports	male	junior (0)	cat 1: part./not part. in int. (maj.) comp.	cat 3: amount of minutes played (grouping) in maj. int. comp.	narrow	chi	58	0.209899

## Sheet: types_of_sports_cgs_game_combat
study_id	study_id_dependent_2_sports_type	authors	year	study_publ	meth_data_collection	sample_country	sample_country_group	sport	sport_type	ind_team_sport	sex	diff_jun_age_age_t1_cat	leveling_jun	leveling_sen	Senior_level_narrow_wide	es_indicator	sports_type_n	es
1	1.1	Barreiros & Fonseca	2012	published	Docu	POR	national samples/western european	Judo	combat	individual sports	female	junior (-2)	cat 1: part./not part. in int. (maj.) comp.	cat 1: part./not part. in int. (maj.) comp.	narrow	chi	12	0.201435
1	1.1	Barreiros & Fonseca	2012	published	Docu	POR	national samples/western european	Judo	combat	individual sports	female	junior (0)	cat 1: part./not part. in int. (maj.) comp.	cat 1: part./not part. in int. (maj.) comp.	narrow	chi	12	0.370479
1	1.2	Barreiros & Fonseca	2012	published	Docu	POR	national samples/western european	Swimming	cgs	individual sports	female	junior (-2)	cat 1: part./not part. in int. (maj.) comp.	cat 1: part./not part. in int. (maj.) comp.	narrow	chi	17.5	0.190347
1	1.2	Barreiros & Fonseca	2012	published	Docu	POR	national samples/western european	Swimming	cgs	individual sports	female	junior (0)	cat 1: part./not part. in int. (maj.) comp.	cat 1: part./not part. in int. (maj.) comp.	narrow	chi	17.5	0.258199
1	1.3	Barreiros & Fonseca	2012	published	Docu	POR	national samples/western european	Volleyball	game	team sports	female	junior (-2)	cat 1: part./not part. in int. (maj.) comp.	cat 1: part./not part. in int. (maj.) comp.	narrow	chi	18.5	0
1	1.3	Barreiros & Fonseca	2012	published	Docu	POR	national samples/western european	Volleyball	game	team sports	female	junior (0)	cat 1: part./not part. in int. (maj.) comp.	cat 1: part./not part. in int. (maj.) comp.	narrow	chi	18.5	0
1	1.4	Barreiros & Fonseca	2012	published	Docu	POR	national samples/western european	Judo	combat	individual sports	male	junior (-2)	cat 1: part./not part. in int. (maj.) comp.	cat 1: part./not part. in int. (maj.) comp.	narrow	chi	37.5	0.317026
1	1.4	Barreiros & Fonseca	2012	published	Docu	POR	national samples/western european	Judo	combat	individual sports	male	junior (0)	cat 1: part./not part. in int. (maj.) comp.	cat 1: part./not part. in int. (maj.) comp.	narrow	chi	37.5	0.299187
1	1.5	Barreiros & Fonseca	2012	published	Docu	POR	national samples/western european	Soccer	game	team sports	male	junior (-2)	cat 1: part./not part. in int. (maj.) comp.	cat 1: part./not part. in int. (maj.) comp.	narrow	chi	131	0.132608
1	1.5	Barreiros & Fonseca	2012	published	Docu	POR	national samples/western european	Soccer	game	team sports	male	junior (0)	cat 1: part./not part. in int. (maj.) comp.	cat 1: part./not part. in int. (maj.) comp.	narrow	chi	131	0.140812
1	1.6	Barreiros & Fonseca	2012	published	Docu	POR	national samples/western european	Swimming	cgs	individual sports	male	junior (-2)	cat 1: part./not part. in int. (maj.) comp.	cat 1: part./not part. in int. (maj.) comp.	narrow	chi	27	0.380312
1	1.6	Barreiros & Fonseca	2012	published	Docu	POR	national samples/western european	Swimming	cgs	individual sports	male	junior (0)	cat 1: part./not part. in int. (maj.) comp.	cat 1: part./not part. in int. (maj.) comp.	narrow	chi	27	0.304536
1	1.7	Barreiros & Fonseca	2012	published	Docu	POR	national samples/western european	Volleyball	game	team sports	male	junior (-2)	cat 1: part./not part. in int. (maj.) comp.	cat 1: part./not part. in int. (maj.) comp.	narrow	chi	22.5	0.140848
1	1.7	Barreiros & Fonseca	2012	published	Docu	POR	national samples/western european	Volleyball	game	team sports	male	junior (0)	cat 1: part./not part. in int. (maj.) comp.	cat 1: part./not part. in int. (maj.) comp.	narrow	chi	22.5	0.0924995
2	2.1	Barth et al	2019	unpublished	Docu	AUT	national samples/western european	Alpine Ski Racing	cgs	individual sports	male	junior (0)	cat 2: achiev./not achiev. placing in int. comp.	cat 2: achiev./not achiev. placing in int. comp.	wide	chi	170	0.0740922
2	2.2	Barth et al	2019	unpublished	Docu	AUT	national samples/western european	Alpine Ski Racing	cgs	individual sports	female	junior (0)	cat 2: achiev./not achiev. placing in int. comp.	cat 2: achiev./not achiev. placing in int. comp.	wide	chi	145	0.357023
3	3.1	Björndal et al	2018	published	Docu	NOR	national samples/western european	Handball	game	team sports	male	junior (-2)	cont 2: number of int. comp.	cont 2: number of int. comp.	narrow	rs	169	0.19
3	3.1	Björndal et al	2018	published	Docu	NOR	national samples/western european	Handball	game	team sports	male	junior (0)	cont 2: number of int. comp.	cont 2: number of int. comp.	narrow	rs	169	0.48
3	3.2	Björndal et al	2018	published	Docu	NOR	national samples/western european	Handball	game	team sports	female	junior (-2)	cont 2: number of int. comp.	cont 2: number of int. comp.	narrow	rs	159	0.14
3	3.2	Björndal et al	2018	published	Docu	NOR	national samples/western european	Handball	game	team sports	female	junior (0)	cont 2: number of int. comp.	cont 2: number of int. comp.	narrow	rs	159	0.31
4	4.1	Brouwers et al	2010	published	Docu	Int	international samples	Tennis	game	individual sports	male	junior (-4)	cat 2: achiev./not achiev. placing in int. comp.	cat 2: achiev./not achiev. placing in int. comp.	wide	chi	1897	0.108274
4	4.2	Brouwers et al	2010	published	Docu	Int	international samples	Tennis	game	individual sports	female	junior (-4)	cat 2: achiev./not achiev. placing in int. comp.	cat 2: achiev./not achiev. placing in int. comp.	wide	chi	1624	0.132932
5	5.1	Brustio et al	2021	published	Docu	EUR	international samples	Swimming	cgs	individual sports	female	junior (-2)	cont 1: seasonal peak perf. in int. comp.	cont 1: seasonal peak perf. in int. comp.	narrow	r	56.875	0.08
5	5.1	Brustio et al	2021	published	Docu	EUR	international samples	Swimming	cgs	individual sports	female	junior (-2)	cont 1: seasonal peak perf. in int. comp.	cont 1: seasonal peak perf. in int. comp.	narrow	r	56.875	0.13
5	5.1	Brustio et al	2021	published	Docu	EUR	international samples	Swimming	cgs	individual sports	female	junior (0)	cont 1: seasonal peak perf. in int. comp.	cont 1: seasonal peak perf. in int. comp.	narrow	r	56.875	0.18
5	5.1	Brustio et al	2021	published	Docu	EUR	international samples	Swimming	cgs	individual sports	female	junior (0)	cont 1: seasonal peak perf. in int. comp.	cont 1: seasonal peak perf. in int. comp.	narrow	r	56.875	0.42
5	5.2	Brustio et al	2021	published	Docu	EUR	international samples	Swimming	cgs	individual sports	female	junior (-2)	cont 1: seasonal peak perf. in int. comp.	cont 1: seasonal peak perf. in int. comp.	narrow	r	56.0625	0.19
5	5.2	Brustio et al	2021	published	Docu	EUR	international samples	Swimming	cgs	individual sports	female	junior (-2)	cont 1: seasonal peak perf. in int. comp.	cont 1: seasonal peak perf. in int. comp.	narrow	r	56.0625	0.22
5	5.2	Brustio et al	2021	published	Docu	EUR	international samples	Swimming	cgs	individual sports	female	junior (0)	cont 1: seasonal peak perf. in int. comp.	cont 1: seasonal peak perf. in int. comp.	narrow	r	56.0625	0.2
5	5.2	Brustio et al	2021	published	Docu	EUR	international samples	Swimming	cgs	individual sports	female	junior (0)	cont 1: seasonal peak perf. in int. comp.	cont 1: seasonal peak perf. in int. comp.	narrow	r	56.0625	0.24
5	5.3	Brustio et al	2021	published	Docu	EUR	international samples	Swimming	cgs	individual sports	female	junior (-2)	cont 1: seasonal peak perf. in int. comp.	cont 1: seasonal peak perf. in int. comp.	narrow	r	55.3125	0.15
5	5.3	Brustio et al	2021	published	Docu	EUR	international samples	Swimming	cgs	individual sports	female	junior (-2)	cont 1: seasonal peak perf. in int. comp.	cont 1: seasonal peak perf. in int. comp.	narrow	r	55.3125	0.2
5	5.3	Brustio et al	2021	published	Docu	EUR	international samples	Swimming	cgs	individual sports	female	junior (0)	cont 1: seasonal peak perf. in int. comp.	cont 1: seasonal peak perf. in int. comp.	narrow	r	55.3125	0.13
5	5.3	Brustio et al	2021	published	Docu	EUR	international samples	Swimming	cgs	individual sports	female	junior (0)	cont 1: seasonal peak perf. in int. comp.	cont 1: seasonal peak perf. in int. comp.	narrow	r	55.3125	0.43
5	5.4	Brustio et al	2021	published	Docu	EUR	international samples	Swimming	cgs	individual sports	female	junior (-2)	cont 1: seasonal peak perf. in int. comp.	cont 1: seasonal peak perf. in int. comp.	narrow	r	64.375	0.22
5	5.4	Brustio et al	2021	published	Docu	EUR	international samples	Swimming	cgs	individual sports	female	junior (-2)	cont 1: seasonal peak perf. in int. comp.	cont 1: seasonal peak perf. in int. comp.	narrow	r	64.375	0.22
5	5.4	Brustio et al	2021	published	Docu	EUR	international samples	Swimming	cgs	individual sports	female	junior (0)	cont 1: seasonal peak perf. in int. comp.	cont 1: seasonal peak perf. in int. comp.	narrow	r	64.375	0.27
5	5.4	Brustio et al	2021	published	Docu	EUR	international samples	Swimming	cgs	individual sports	female	junior (0)	cont 1: seasonal peak perf. in int. comp.	cont 1: seasonal peak perf. in int. comp.	narrow	r	64.375	0.38
5	5.5	Brustio et al	2021	published	Docu	EUR	international samples	Swimming	cgs	individual sports	female	junior (-2)	cont 1: seasonal peak perf. in int. comp.	cont 1: seasonal peak perf. in int. comp.	narrow	r	58.9375	0.24
5	5.5	Brustio et al	2021	published	Docu	EUR	international samples	Swimming	cgs	individual sports	female	junior (-2)	cont 1: seasonal peak perf. in int. comp.	cont 1: seasonal peak perf. in int. comp.	narrow	r	58.9375	0.13
5	5.5	Brustio et al	2021	published	Docu	EUR	international samples	Swimming	cgs	individual sports	female	junior (0)	cont 1: seasonal peak perf. in int. comp.	cont 1: seasonal peak perf. in int. comp.	narrow	r	58.9375	0.26
5	5.5	Brustio et al	2021	published	Docu	EUR	international samples	Swimming	cgs	individual sports	female	junior (0)	cont 1: seasonal peak perf. in int. comp.	cont 1: seasonal peak perf. in int. comp.	narrow	r	58.9375	0.39
5	5.6	Brustio et al	2021	published	Docu	EUR	international samples	Swimming	cgs	individual sports	female	junior (-2)	cont 1: seasonal peak perf. in int. comp.	cont 1: seasonal peak perf. in int. comp.	narrow	r	55.625	0.04
5	5.6	Brustio et al	2021	published	Docu	EUR	international samples	Swimming	cgs	individual sports	female	junior (-2)	cont 1: seasonal peak perf. in int. comp.	cont 1: seasonal peak perf. in int. comp.	narrow	r	55.625	0.02
5	5.6	Brustio et al	2021	published	Docu	EUR	international samples	Swimming	cgs	individual sports	female	junior (0)	cont 1: seasonal peak perf. in int. comp.	cont 1: seasonal peak perf. in int. comp.	narrow	r	55.625	0.06
5	5.6	Brustio et al	2021	published	Docu	EUR	international samples	Swimming	cgs	individual sports	female	junior (0)	cont 1: seasonal peak perf. in int. comp.	cont 1: seasonal peak perf. in int. comp.	narrow	r	55.625	0.24
5	5.7	Brustio et al	2021	published	Docu	EUR	international samples	Swimming	cgs	individual sports	female	junior (-2)	cont 1: seasonal peak perf. in int. comp.	cont 1: seasonal peak perf. in int. comp.	narrow	r	51.875	0.05
5	5.7	Brustio et al	2021	published	Docu	EUR	international samples	Swimming	cgs	individual sports	female	junior (-2)	cont 1: seasonal peak perf. in int. comp.	cont 1: seasonal peak perf. in int. comp.	narrow	r	51.875	0.17
5	5.7	Brustio et al	2021	published	Docu	EUR	international samples	Swimming	cgs	individual sports	female	junior (0)	cont 1: seasonal peak perf. in int. comp.	cont 1: seasonal peak perf. in int. comp.	narrow	r	51.875	0.14
5	5.7	Brustio et al	2021	published	Docu	EUR	international samples	Swimming	cgs	individual sports	female	junior (0)	cont 1: seasonal peak perf. in int. comp.	cont 1: seasonal peak perf. in int. comp.	narrow	r	51.875	0.33
5	5.8	Brustio et al	2021	published	Docu	EUR	international samples	Swimming	cgs	individual sports	female	junior (-2)	cont 1: seasonal peak perf. in int. comp.	cont 1: seasonal peak perf. in int. comp.	narrow	r	57.125	0.12
5	5.8	Brustio et al	2021	published	Docu	EUR	international samples	Swimming	cgs	individual sports	female	junior (-2)	cont 1: seasonal peak perf. in int. comp.	cont 1: seasonal peak perf. in int. comp.	narrow	r	57.125	0.15
5	5.8	Brustio et al	2021	published	Docu	EUR	international samples	Swimming	cgs	individual sports	female	junior (0)	cont 1: seasonal peak perf. in int. comp.	cont 1: seasonal peak perf. in int. comp.	narrow	r	57.125	0.3
5	5.8	Brustio et al	2021	published	Docu	EUR	international samples	Swimming	cgs	individual sports	female	junior (0)	cont 1: seasonal peak perf. in int. comp.	cont 1: seasonal peak perf. in int. comp.	narrow	r	57.125	0.43
5	5.9	Brustio et al	2021	published	Docu	EUR	international samples	Swimming	cgs	individual sports	male	junior (-2)	cont 1: seasonal peak perf. in int. comp.	cont 1: seasonal peak perf. in int. comp.	narrow	r	64.75	0.04
5	5.9	Brustio et al	2021	published	Docu	EUR	international samples	Swimming	cgs	individual sports	male	junior (-2)	cont 1: seasonal peak perf. in int. comp.	cont 1: seasonal peak perf. in int. comp.	narrow	r	64.75	0.16
5	5.9	Brustio et al	2021	published	Docu	EUR	international samples	Swimming	cgs	individual sports	male	junior (0)	cont 1: seasonal peak perf. in int. comp.	cont 1: seasonal peak perf. in int. comp.	narrow	r	64.75	0.31
5	5.9	Brustio et al	2021	published	Docu	EUR	international samples	Swimming	cgs	individual sports	male	junior (0)	cont 1: seasonal peak perf. in int. comp.	cont 1: seasonal peak perf. in int. comp.	narrow	r	64.75	0.4
5	5.11	Brustio et al	2021	published	Docu	EUR	international samples	Swimming	cgs	individual sports	male	junior (-2)	cont 1: seasonal peak perf. in int. comp.	cont 1: seasonal peak perf. in int. comp.	narrow	r	62.625	0.12
5	5.11	Brustio et al	2021	published	Docu	EUR	international samples	Swimming	cgs	individual sports	male	junior (-2)	cont 1: seasonal peak perf. in int. comp.	cont 1: seasonal peak perf. in int. comp.	narrow	r	62.625	0.11
5	5.11	Brustio et al	2021	published	Docu	EUR	international samples	Swimming	cgs	individual sports	male	junior (0)	cont 1: seasonal peak perf. in int. comp.	cont 1: seasonal peak perf. in int. comp.	narrow	r	62.625	0.08
5	5.11	Brustio et al	2021	published	Docu	EUR	international samples	Swimming	cgs	individual sports	male	junior (0)	cont 1: seasonal peak perf. in int. comp.	cont 1: seasonal peak perf. in int. comp.	narrow	r	62.625	0.17
5	5.12	Brustio et al	2021	published	Docu	EUR	international samples	Swimming	cgs	individual sports	male	junior (-2)	cont 1: seasonal peak perf. in int. comp.	cont 1: seasonal peak perf. in int. comp.	narrow	r	59	-0.02
5	5.12	Brustio et al	2021	published	Docu	EUR	international samples	Swimming	cgs	individual sports	male	junior (-2)	cont 1: seasonal peak perf. in int. comp.	cont 1: seasonal peak perf. in int. comp.	narrow	r	59	0.15
5	5.12	Brustio et al	2021	published	Docu	EUR	international samples	Swimming	cgs	individual sports	male	junior (0)	cont 1: seasonal peak perf. in int. comp.	cont 1: seasonal peak perf. in int. comp.	narrow	r	59	0.2
5	5.12	Brustio et al	2021	published	Docu	EUR	international samples	Swimming	cgs	individual sports	male	junior (0)	cont 1: seasonal peak perf. in int. comp.	cont 1: seasonal peak perf. in int. comp.	narrow	r	59	0.28
5	5.13	Brustio et al	2021	published	Docu	EUR	international samples	Swimming	cgs	individual sports	male	junior (-2)	cont 1: seasonal peak perf. in int. comp.	cont 1: seasonal peak perf. in int. comp.	narrow	r	128.938	0.1
5	5.13	Brustio et al	2021	published	Docu	EUR	international samples	Swimming	cgs	individual sports	male	junior (-2)	cont 1: seasonal peak perf. in int. comp.	cont 1: seasonal peak perf. in int. comp.	narrow	r	128.938	0.21
5	5.13	Brustio et al	2021	published	Docu	EUR	international samples	Swimming	cgs	individual sports	male	junior (0)	cont 1: seasonal peak perf. in int. comp.	cont 1: seasonal peak perf. in int. comp.	narrow	r	128.938	0.18
5	5.13	Brustio et al	2021	published	Docu	EUR	international samples	Swimming	cgs	individual sports	male	junior (0)	cont 1: seasonal peak perf. in int. comp.	cont 1: seasonal peak perf. in int. comp.	narrow	r	128.938	0.36
5	5.14	Brustio et al	2021	published	Docu	EUR	international samples	Swimming	cgs	individual sports	male	junior (-2)	cont 1: seasonal peak perf. in int. comp.	cont 1: seasonal peak perf. in int. comp.	narrow	r	56	0.07
5	5.14	Brustio et al	2021	published	Docu	EUR	international samples	Swimming	cgs	individual sports	male	junior (-2)	cont 1: seasonal peak perf. in int. comp.	cont 1: seasonal peak perf. in int. comp.	narrow	r	56	0.15
5	5.14	Brustio et al	2021	published	Docu	EUR	international samples	Swimming	cgs	individual sports	male	junior (0)	cont 1: seasonal peak perf. in int. comp.	cont 1: seasonal peak perf. in int. comp.	narrow	r	56	0.21
5	5.14	Brustio et al	2021	published	Docu	EUR	international samples	Swimming	cgs	individual sports	male	junior (0)	cont 1: seasonal peak perf. in int. comp.	cont 1: seasonal peak perf. in int. comp.	narrow	r	56	0.35
5	5.15	Brustio et al	2021	published	Docu	EUR	international samples	Swimming	cgs	individual sports	male	junior (-2)	cont 1: seasonal peak perf. in int. comp.	cont 1: seasonal peak perf. in int. comp.	narrow	r	56.4375	0.09
5	5.15	Brustio et al	2021	published	Docu	EUR	international samples	Swimming	cgs	individual sports	male	junior (-2)	cont 1: seasonal peak perf. in int. comp.	cont 1: seasonal peak perf. in int. comp.	narrow	r	56.4375	-0.08
5	5.15	Brustio et al	2021	published	Docu	EUR	international samples	Swimming	cgs	individual sports	male	junior (0)	cont 1: seasonal peak perf. in int. comp.	cont 1: seasonal peak perf. in int. comp.	narrow	r	56.4375	0.03
5	5.15	Brustio et al	2021	published	Docu	EUR	international samples	Swimming	cgs	individual sports	male	junior (0)	cont 1: seasonal peak perf. in int. comp.	cont 1: seasonal peak perf. in int. comp.	narrow	r	56.4375	0.12
5	5.16	Brustio et al	2021	published	Docu	EUR	international samples	Swimming	cgs	individual sports	male	junior (-2)	cont 1: seasonal peak perf. in int. comp.	cont 1: seasonal peak perf. in int. comp.	narrow	r	55.25	-0.12
5	5.16	Brustio et al	2021	published	Docu	EUR	international samples	Swimming	cgs	individual sports	male	junior (-2)	cont 1: seasonal peak perf. in int. comp.	cont 1: seasonal peak perf. in int. comp.	narrow	r	55.25	0.07
5	5.16	Brustio et al	2021	published	Docu	EUR	international samples	Swimming	cgs	individual sports	male	junior (0)	cont 1: seasonal peak perf. in int. comp.	cont 1: seasonal peak perf. in int. comp.	narrow	r	55.25	0.12
5	5.16	Brustio et al	2021	published	Docu	EUR	international samples	Swimming	cgs	individual sports	male	junior (0)	cont 1: seasonal peak perf. in int. comp.	cont 1: seasonal peak perf. in int. comp.	narrow	r	55.25	0.23
5	5.17	Brustio et al	2021	published	Docu	EUR	international samples	Swimming	cgs	individual sports	male	junior (-2)	cont 1: seasonal peak perf. in int. comp.	cont 1: seasonal peak perf. in int. comp.	narrow	r	117.188	0.02
5	5.17	Brustio et al	2021	published	Docu	EUR	international samples	Swimming	cgs	individual sports	male	junior (-2)	cont 1: seasonal peak perf. in int. comp.	cont 1: seasonal peak perf. in int. comp.	narrow	r	117.188	0.15
5	5.17	Brustio et al	2021	published	Docu	EUR	international samples	Swimming	cgs	individual sports	male	junior (0)	cont 1: seasonal peak perf. in int. comp.	cont 1: seasonal peak perf. in int. comp.	narrow	r	117.188	0.25
5	5.17	Brustio et al	2021	published	Docu	EUR	international samples	Swimming	cgs	individual sports	male	junior (0)	cont 1: seasonal peak perf. in int. comp.	cont 1: seasonal peak perf. in int. comp.	narrow	r	117.188	0.29
6	6.1	Güllich	2018	unpublished	Quest	GER	national samples/western european	Athletics	cgs	individual sports	male+female	junior (-6)	cont 4: comb. of comp. level and placing	cont 4: comb. of comp. level and placing	wide	rs	13.28	-0.051
6	6.1	Güllich	2018	unpublished	Quest	GER	national samples/western european	Athletics	cgs	individual sports	male+female	junior (-6)	cont 4: comb. of comp. level and placing	cont 4: comb. of comp. level and placing	wide	rs	13.28	-0.106
6	6.1	Güllich	2018	unpublished	Quest	GER	national samples/western european	Athletics	cgs	individual sports	male+female	junior (-4)	cat 2: achiev./not achiev. placing in int. comp.	cat 2: achiev./not achiev. placing in int. comp.	wide	chi	13.28	0
6	6.1	Güllich	2018	unpublished	Quest	GER	national samples/western european	Athletics	cgs	individual sports	male+female	junior (-2)	cat 2: achiev./not achiev. placing in int. comp.	cat 2: achiev./not achiev. placing in int. comp.	wide	chi	13.28	0.157289
6	6.1	Güllich	2018	unpublished	Quest	GER	national samples/western european	Athletics	cgs	individual sports	male+female	junior (0)	cat 2: achiev./not achiev. placing in int. comp.	cat 2: achiev./not achiev. placing in int. comp.	wide	chi	13.28	0.186612
7	7.1	Güllich	2019	unpublished	Quest	GER	national samples/western european	Soccer	game	team sports	female	junior (-4)	cat 1: part./not part. in int. (maj.) comp.	cat 1: part./not part. in int. (maj.) comp.	narrow	chi	9.66667	-0.265332
7	7.1	Güllich	2019	unpublished	Quest	GER	national samples/western european	Soccer	game	team sports	female	junior (0)	cat 1: part./not part. in int. (maj.) comp.	cat 1: part./not part. in int. (maj.) comp.	narrow	chi	9.66667	-0.195615
8	8.1	Güllich	2014a	unpublished	Quest	GER	national samples/western european	Field Hockey	game	team sports	male	junior (-6)	cont 4: comb. of comp. level and placing	cont 4: comb. of comp. level and placing	narrow	rs	15.3333	-0.085
8	8.1	Güllich	2014a	unpublished	Quest	GER	national samples/western european	Field Hockey	game	team sports	male	junior (-4)	cat 2: achiev./not achiev. placing in int. comp.	cat 2: achiev./not achiev. placing in int. comp.	narrow	chi	15.3333	0.0986013
8	8.1	Güllich	2014a	unpublished	Quest	GER	national samples/western european	Field Hockey	game	team sports	male	junior (0)	cat 2: achiev./not achiev. placing in int. comp.	cat 2: achiev./not achiev. placing in int. comp.	narrow	chi	15.3333	0.147533
9	9.1	Güllich	2014b	published	Docu	GER	national samples/western european	Soccer	game	team sports	male	junior (-6)	cat 3: member/not member in youth sport acamdemies	cat 1: part./not part. in int. (maj.) comp.	wide	chi	208	-0.0786788
9	9.1	Güllich	2014b	published	Docu	GER	national samples/western european	Soccer	game	team sports	male	junior (-4)	cat 3: member/not member in youth sport acamdemies	cat 1: part./not part. in int. (maj.) comp.	wide	chi	208	-0.0647145
10	10.2	Güllich & Emrich	2014	unpublished	Quest	GER	national samples/western european	Cgs sports	cgs	individual sports	male+female	junior (-6)	cont 4: comb. of comp. level and placing	cont 4: comb. of comp. level and placing	wide	rs	74	0.079
10	10.2	Güllich & Emrich	2014	unpublished	Quest	GER	national samples/western european	Cgs sports	cgs	individual sports	male+female	junior (-4)	cont 4: comb. of comp. level and placing	cont 4: comb. of comp. level and placing	wide	rs	74	-0.124
10	10.2	Güllich & Emrich	2014	unpublished	Quest	GER	national samples/western european	Cgs sports	cgs	individual sports	male+female	junior (0)	cont 4: comb. of comp. level and placing	cont 4: comb. of comp. level and placing	wide	rs	74	-0.002
10	10.3	Güllich & Emrich	2014	unpublished	Quest	GER	national samples/western european	Combat sports	combat	individual sports	male+female	junior (-6)	cont 4: comb. of comp. level and placing	cont 4: comb. of comp. level and placing	wide	rs	19.6667	-0.162
10	10.3	Güllich & Emrich	2014	unpublished	Quest	GER	national samples/western european	Combat sports	combat	individual sports	male+female	junior (-4)	cont 4: comb. of comp. level and placing	cont 4: comb. of comp. level and placing	wide	rs	19.6667	-0.143
10	10.3	Güllich & Emrich	2014	unpublished	Quest	GER	national samples/western european	Combat sports	combat	individual sports	male+female	junior (0)	cont 4: comb. of comp. level and placing	cont 4: comb. of comp. level and placing	wide	rs	19.6667	0.194
10	10.4	Güllich & Emrich	2014	unpublished	Quest	GER	national samples/western european	Game sports	game	team & individual sports	male+female	junior (-6)	cont 4: comb. of comp. level and placing	cont 4: comb. of comp. level and placing	wide	rs	30	-0.025
10	10.4	Güllich & Emrich	2014	unpublished	Quest	GER	national samples/western european	Game sports	game	team & individual sports	male+female	junior (-4)	cont 4: comb. of comp. level and placing	cont 4: comb. of comp. level and placing	wide	rs	30	-0.074
10	10.4	Güllich & Emrich	2014	unpublished	Quest	GER	national samples/western european	Game sports	game	team & individual sports	male+female	junior (0)	cont 4: comb. of comp. level and placing	cont 4: comb. of comp. level and placing	wide	rs	30	0.13
12	12.1	Sigmund & Güllich	2021	unpublished	Quest	GER	national samples/western european	Athletics	cgs	individual sports	male+female	junior (-6)	cont 4: comb. of comp. level and placing	cont 4: comb. of comp. level and placing	wide	rs	6.6	-0.028
12	12.1	Sigmund & Güllich	2021	unpublished	Quest	GER	national samples/western european	Athletics	cgs	individual sports	male+female	junior (-6)	cont 4: comb. of comp. level and placing	cont 4: comb. of comp. level and placing	wide	rs	6.6	-0.085
12	12.1	Sigmund & Güllich	2021	unpublished	Quest	GER	national samples/western european	Athletics	cgs	individual sports	male+female	junior (-4)	cont 4: comb. of comp. level and placing	cont 4: comb. of comp. level and placing	wide	rs	6.6	-0.201
12	12.1	Sigmund & Güllich	2021	unpublished	Quest	GER	national samples/western european	Athletics	cgs	individual sports	male+female	junior (-2)	cont 4: comb. of comp. level and placing	cont 4: comb. of comp. level and placing	wide	rs	6.6	-0.034
12	12.1	Sigmund & Güllich	2021	unpublished	Quest	GER	national samples/western european	Athletics	cgs	individual sports	male+female	junior (0)	cont 4: comb. of comp. level and placing	cont 4: comb. of comp. level and placing	wide	rs	6.6	0.125
12	12.2	Sigmund & Güllich	2021	unpublished	Quest	GER	national samples/western european	Volleyball	game	team sports	male+female	junior (-6)	cont 4: comb. of comp. level and placing	cont 4: comb. of comp. level and placing	wide	rs	7.4	0.441
12	12.2	Sigmund & Güllich	2021	unpublished	Quest	GER	national samples/western european	Volleyball	game	team sports	male+female	junior (-6)	cont 4: comb. of comp. level and placing	cont 4: comb. of comp. level and placing	wide	rs	7.4	0.165
12	12.2	Sigmund & Güllich	2021	unpublished	Quest	GER	national samples/western european	Volleyball	game	team sports	male+female	junior (-4)	cont 4: comb. of comp. level and placing	cont 4: comb. of comp. level and placing	wide	rs	7.4	0.29
12	12.2	Sigmund & Güllich	2021	unpublished	Quest	GER	national samples/western european	Volleyball	game	team sports	male+female	junior (-2)	cont 4: comb. of comp. level and placing	cont 4: comb. of comp. level and placing	wide	rs	7.4	0.233
12	12.2	Sigmund & Güllich	2021	unpublished	Quest	GER	national samples/western european	Volleyball	game	team sports	male+female	junior (0)	cont 4: comb. of comp. level and placing	cont 4: comb. of comp. level and placing	wide	rs	7.4	0.521
14	14.1	Güllich et al	2009	unpublished	Docu	GER	national samples/western european	Rowing	cgs	individual sports	male+female	junior (0)	cat 2: achiev./not achiev. placing in int. comp.	cat 2: achiev./not achiev. placing in int. comp.	wide	chi	67	0.00183366
16	16.1	Hornig et al	2016	unpublished	Quest	GER	national samples/western european	Soccer	game	team sports	male	junior (-4)	cat 1: part./not part. in int. (maj.) comp.	cat 1: part./not part. in int. (maj.) comp.	narrow	chi	17.3333	-0.100201
16	16.1	Hornig et al	2016	unpublished	Quest	GER	national samples/western european	Soccer	game	team sports	male	junior (-2)	cat 1: part./not part. in int. (maj.) comp.	cat 1: part./not part. in int. (maj.) comp.	narrow	chi	17.3333	0.0602029
16	16.1	Hornig et al	2016	unpublished	Quest	GER	national samples/western european	Soccer	game	team sports	male	junior (0)	cat 1: part./not part. in int. (maj.) comp.	cat 1: part./not part. in int. (maj.) comp.	narrow	chi	17.3333	0.270721
17	17.1	Kalén et al	2017	published	Docu	EUR	international samples	Basketball	game	team sports	male	junior (0)	cont 2: number of int. comp.	cont 5: defined measure of efficiency	narrow	r	558	0.09
17	17.2	Kalén et al	2017	published	Docu	EUR	international samples	Basketball	game	team sports	female	junior (0)	cont 2: number of int. comp.	cont 5: defined measure of efficiency	narrow	r	397	-0.02
18	18.1	Kristiansen & Stensrud	2020	published	Docu	NOR	national samples/western european	Handball	game	team sports	female	junior (-2)	cat 3: member/not member in youth sport acamdemies	cat 3: amount of minutes played (grouping) in maj. int. comp.	wide	chi	10	-0.25
19	19.1	Reid et al	2007	published	Docu	Int	international samples	Tennis	game	individual sports	male	junior (0)	cont 3: int. rankings	cont 3: int. rankings	wide	r	106	0.232
20	20.1	Schumacher et al	2006	published	Docu	Int	international samples	Race cycling	cgs	individual sports	male	junior (0)	cat 2: achiev./not achiev. placing in int. comp.	cat 2: achiev./not achiev. placing in int. comp.	wide	chi	383	0.11239
20	20.2	Schumacher et al	2006	published	Docu	Int	international samples	Race cycling	cgs	individual sports	male	junior (0)	cat 2: achiev./not achiev. placing in int. comp.	cat 2: achiev./not achiev. placing in int. comp.	wide	chi	52	-0.0602339
20	20.3	Schumacher et al	2006	published	Docu	Int	international samples	Race cycling	cgs	individual sports	male	junior (0)	cat 2: achiev./not achiev. placing in int. comp.	cat 2: achiev./not achiev. placing in int. comp.	wide	chi	218	0.329662
20	20.4	Schumacher et al	2006	published	Docu	Int	international samples	Race cycling	cgs	individual sports	male	junior (0)	cat 2: achiev./not achiev. placing in int. comp.	cat 2: achiev./not achiev. placing in int. comp.	wide	chi	132	0.322031
21	21.1	Zsombor et al	2020	published	Docu	EUR	international samples	Basketball	game	team sports	male	junior (0)	cat 1: part./not part. in int. (maj.) comp.	cat 3: amount of minutes played (grouping) in maj. int. comp.	narrow	chi	58	0.209899

## Sheet: types_of_sports_individual_team
study_id	study_id_dependent_2_ind_team	authors	year	study_publ	meth_data_collection	sample_country	sample_country_group	sport	sport_type	ind_team_sport	sex	diff_jun_age_age_t1_cat	leveling_jun	leveling_sen	Senior_level_narrow_wide	es_indicator	ind_team_sport_n	es
1	1.1	Barreiros & Fonseca	2012	published	Docu	POR	national samples/western european	Judo	combat	individual sports	female	junior (-2)	cat 1: part./not part. in int. (maj.) comp.	cat 1: part./not part. in int. (maj.) comp.	narrow	chi	12	0.201435
1	1.1	Barreiros & Fonseca	2012	published	Docu	POR	national samples/western european	Judo	combat	individual sports	female	junior (0)	cat 1: part./not part. in int. (maj.) comp.	cat 1: part./not part. in int. (maj.) comp.	narrow	chi	12	0.370479
1	1.2	Barreiros & Fonseca	2012	published	Docu	POR	national samples/western european	Swimming	cgs	individual sports	female	junior (-2)	cat 1: part./not part. in int. (maj.) comp.	cat 1: part./not part. in int. (maj.) comp.	narrow	chi	17.5	0.190347
1	1.2	Barreiros & Fonseca	2012	published	Docu	POR	national samples/western european	Swimming	cgs	individual sports	female	junior (0)	cat 1: part./not part. in int. (maj.) comp.	cat 1: part./not part. in int. (maj.) comp.	narrow	chi	17.5	0.258199
1	1.3	Barreiros & Fonseca	2012	published	Docu	POR	national samples/western european	Volleyball	game	team sports	female	junior (-2)	cat 1: part./not part. in int. (maj.) comp.	cat 1: part./not part. in int. (maj.) comp.	narrow	chi	18.5	0
1	1.3	Barreiros & Fonseca	2012	published	Docu	POR	national samples/western european	Volleyball	game	team sports	female	junior (0)	cat 1: part./not part. in int. (maj.) comp.	cat 1: part./not part. in int. (maj.) comp.	narrow	chi	18.5	0
1	1.4	Barreiros & Fonseca	2012	published	Docu	POR	national samples/western european	Judo	combat	individual sports	male	junior (-2)	cat 1: part./not part. in int. (maj.) comp.	cat 1: part./not part. in int. (maj.) comp.	narrow	chi	37.5	0.317026
1	1.4	Barreiros & Fonseca	2012	published	Docu	POR	national samples/western european	Judo	combat	individual sports	male	junior (0)	cat 1: part./not part. in int. (maj.) comp.	cat 1: part./not part. in int. (maj.) comp.	narrow	chi	37.5	0.299187
1	1.5	Barreiros & Fonseca	2012	published	Docu	POR	national samples/western european	Soccer	game	team sports	male	junior (-2)	cat 1: part./not part. in int. (maj.) comp.	cat 1: part./not part. in int. (maj.) comp.	narrow	chi	131	0.132608
1	1.5	Barreiros & Fonseca	2012	published	Docu	POR	national samples/western european	Soccer	game	team sports	male	junior (0)	cat 1: part./not part. in int. (maj.) comp.	cat 1: part./not part. in int. (maj.) comp.	narrow	chi	131	0.140812
1	1.6	Barreiros & Fonseca	2012	published	Docu	POR	national samples/western european	Swimming	cgs	individual sports	male	junior (-2)	cat 1: part./not part. in int. (maj.) comp.	cat 1: part./not part. in int. (maj.) comp.	narrow	chi	27	0.380312
1	1.6	Barreiros & Fonseca	2012	published	Docu	POR	national samples/western european	Swimming	cgs	individual sports	male	junior (0)	cat 1: part./not part. in int. (maj.) comp.	cat 1: part./not part. in int. (maj.) comp.	narrow	chi	27	0.304536
1	1.7	Barreiros & Fonseca	2012	published	Docu	POR	national samples/western european	Volleyball	game	team sports	male	junior (-2)	cat 1: part./not part. in int. (maj.) comp.	cat 1: part./not part. in int. (maj.) comp.	narrow	chi	22.5	0.140848
1	1.7	Barreiros & Fonseca	2012	published	Docu	POR	national samples/western european	Volleyball	game	team sports	male	junior (0)	cat 1: part./not part. in int. (maj.) comp.	cat 1: part./not part. in int. (maj.) comp.	narrow	chi	22.5	0.0924995
2	2.1	Barth et al	2019	unpublished	Docu	AUT	national samples/western european	Alpine Ski Racing	cgs	individual sports	male	junior (0)	cat 2: achiev./not achiev. placing in int. comp.	cat 2: achiev./not achiev. placing in int. comp.	wide	chi	170	0.0740922
2	2.2	Barth et al	2019	unpublished	Docu	AUT	national samples/western european	Alpine Ski Racing	cgs	individual sports	female	junior (0)	cat 2: achiev./not achiev. placing in int. comp.	cat 2: achiev./not achiev. placing in int. comp.	wide	chi	145	0.357023
3	3.1	Björndal et al	2018	published	Docu	NOR	national samples/western european	Handball	game	team sports	male	junior (-2)	cont 2: number of int. comp.	cont 2: number of int. comp.	narrow	rs	169	0.19
3	3.1	Björndal et al	2018	published	Docu	NOR	national samples/western european	Handball	game	team sports	male	junior (0)	cont 2: number of int. comp.	cont 2: number of int. comp.	narrow	rs	169	0.48
3	3.2	Björndal et al	2018	published	Docu	NOR	national samples/western european	Handball	game	team sports	female	junior (-2)	cont 2: number of int. comp.	cont 2: number of int. comp.	narrow	rs	159	0.14
3	3.2	Björndal et al	2018	published	Docu	NOR	national samples/western european	Handball	game	team sports	female	junior (0)	cont 2: number of int. comp.	cont 2: number of int. comp.	narrow	rs	159	0.31
4	4.1	Brouwers et al	2010	published	Docu	Int	international samples	Tennis	game	individual sports	male	junior (-4)	cat 2: achiev./not achiev. placing in int. comp.	cat 2: achiev./not achiev. placing in int. comp.	wide	chi	1897	0.108274
4	4.2	Brouwers et al	2010	published	Docu	Int	international samples	Tennis	game	individual sports	female	junior (-4)	cat 2: achiev./not achiev. placing in int. comp.	cat 2: achiev./not achiev. placing in int. comp.	wide	chi	1624	0.132932
5	5.1	Brustio et al	2021	published	Docu	EUR	international samples	Swimming	cgs	individual sports	female	junior (-2)	cont 1: seasonal peak perf. in int. comp.	cont 1: seasonal peak perf. in int. comp.	narrow	r	56.875	0.08
5	5.1	Brustio et al	2021	published	Docu	EUR	international samples	Swimming	cgs	individual sports	female	junior (-2)	cont 1: seasonal peak perf. in int. comp.	cont 1: seasonal peak perf. in int. comp.	narrow	r	56.875	0.13
5	5.1	Brustio et al	2021	published	Docu	EUR	international samples	Swimming	cgs	individual sports	female	junior (0)	cont 1: seasonal peak perf. in int. comp.	cont 1: seasonal peak perf. in int. comp.	narrow	r	56.875	0.18
5	5.1	Brustio et al	2021	published	Docu	EUR	international samples	Swimming	cgs	individual sports	female	junior (0)	cont 1: seasonal peak perf. in int. comp.	cont 1: seasonal peak perf. in int. comp.	narrow	r	56.875	0.42
5	5.2	Brustio et al	2021	published	Docu	EUR	international samples	Swimming	cgs	individual sports	female	junior (-2)	cont 1: seasonal peak perf. in int. comp.	cont 1: seasonal peak perf. in int. comp.	narrow	r	56.0625	0.19
5	5.2	Brustio et al	2021	published	Docu	EUR	international samples	Swimming	cgs	individual sports	female	junior (-2)	cont 1: seasonal peak perf. in int. comp.	cont 1: seasonal peak perf. in int. comp.	narrow	r	56.0625	0.22
5	5.2	Brustio et al	2021	published	Docu	EUR	international samples	Swimming	cgs	individual sports	female	junior (0)	cont 1: seasonal peak perf. in int. comp.	cont 1: seasonal peak perf. in int. comp.	narrow	r	56.0625	0.2
5	5.2	Brustio et al	2021	published	Docu	EUR	international samples	Swimming	cgs	individual sports	female	junior (0)	cont 1: seasonal peak perf. in int. comp.	cont 1: seasonal peak perf. in int. comp.	narrow	r	56.0625	0.24
5	5.3	Brustio et al	2021	published	Docu	EUR	international samples	Swimming	cgs	individual sports	female	junior (-2)	cont 1: seasonal peak perf. in int. comp.	cont 1: seasonal peak perf. in int. comp.	narrow	r	55.3125	0.15
5	5.3	Brustio et al	2021	published	Docu	EUR	international samples	Swimming	cgs	individual sports	female	junior (-2)	cont 1: seasonal peak perf. in int. comp.	cont 1: seasonal peak perf. in int. comp.	narrow	r	55.3125	0.2
5	5.3	Brustio et al	2021	published	Docu	EUR	international samples	Swimming	cgs	individual sports	female	junior (0)	cont 1: seasonal peak perf. in int. comp.	cont 1: seasonal peak perf. in int. comp.	narrow	r	55.3125	0.13
5	5.3	Brustio et al	2021	published	Docu	EUR	international samples	Swimming	cgs	individual sports	female	junior (0)	cont 1: seasonal peak perf. in int. comp.	cont 1: seasonal peak perf. in int. comp.	narrow	r	55.3125	0.43
5	5.4	Brustio et al	2021	published	Docu	EUR	international samples	Swimming	cgs	individual sports	female	junior (-2)	cont 1: seasonal peak perf. in int. comp.	cont 1: seasonal peak perf. in int. comp.	narrow	r	64.375	0.22
5	5.4	Brustio et al	2021	published	Docu	EUR	international samples	Swimming	cgs	individual sports	female	junior (-2)	cont 1: seasonal peak perf. in int. comp.	cont 1: seasonal peak perf. in int. comp.	narrow	r	64.375	0.22
5	5.4	Brustio et al	2021	published	Docu	EUR	international samples	Swimming	cgs	individual sports	female	junior (0)	cont 1: seasonal peak perf. in int. comp.	cont 1: seasonal peak perf. in int. comp.	narrow	r	64.375	0.27
5	5.4	Brustio et al	2021	published	Docu	EUR	international samples	Swimming	cgs	individual sports	female	junior (0)	cont 1: seasonal peak perf. in int. comp.	cont 1: seasonal peak perf. in int. comp.	narrow	r	64.375	0.38
5	5.5	Brustio et al	2021	published	Docu	EUR	international samples	Swimming	cgs	individual sports	female	junior (-2)	cont 1: seasonal peak perf. in int. comp.	cont 1: seasonal peak perf. in int. comp.	narrow	r	58.9375	0.24
5	5.5	Brustio et al	2021	published	Docu	EUR	international samples	Swimming	cgs	individual sports	female	junior (-2)	cont 1: seasonal peak perf. in int. comp.	cont 1: seasonal peak perf. in int. comp.	narrow	r	58.9375	0.13
5	5.5	Brustio et al	2021	published	Docu	EUR	international samples	Swimming	cgs	individual sports	female	junior (0)	cont 1: seasonal peak perf. in int. comp.	cont 1: seasonal peak perf. in int. comp.	narrow	r	58.9375	0.26
5	5.5	Brustio et al	2021	published	Docu	EUR	international samples	Swimming	cgs	individual sports	female	junior (0)	cont 1: seasonal peak perf. in int. comp.	cont 1: seasonal peak perf. in int. comp.	narrow	r	58.9375	0.39
5	5.6	Brustio et al	2021	published	Docu	EUR	international samples	Swimming	cgs	individual sports	female	junior (-2)	cont 1: seasonal peak perf. in int. comp.	cont 1: seasonal peak perf. in int. comp.	narrow	r	55.625	0.04
5	5.6	Brustio et al	2021	published	Docu	EUR	international samples	Swimming	cgs	individual sports	female	junior (-2)	cont 1: seasonal peak perf. in int. comp.	cont 1: seasonal peak perf. in int. comp.	narrow	r	55.625	0.02
5	5.6	Brustio et al	2021	published	Docu	EUR	international samples	Swimming	cgs	individual sports	female	junior (0)	cont 1: seasonal peak perf. in int. comp.	cont 1: seasonal peak perf. in int. comp.	narrow	r	55.625	0.06
5	5.6	Brustio et al	2021	published	Docu	EUR	international samples	Swimming	cgs	individual sports	female	junior (0)	cont 1: seasonal peak perf. in int. comp.	cont 1: seasonal peak perf. in int. comp.	narrow	r	55.625	0.24
5	5.7	Brustio et al	2021	published	Docu	EUR	international samples	Swimming	cgs	individual sports	female	junior (-2)	cont 1: seasonal peak perf. in int. comp.	cont 1: seasonal peak perf. in int. comp.	narrow	r	51.875	0.05
5	5.7	Brustio et al	2021	published	Docu	EUR	international samples	Swimming	cgs	individual sports	female	junior (-2)	cont 1: seasonal peak perf. in int. comp.	cont 1: seasonal peak perf. in int. comp.	narrow	r	51.875	0.17
5	5.7	Brustio et al	2021	published	Docu	EUR	international samples	Swimming	cgs	individual sports	female	junior (0)	cont 1: seasonal peak perf. in int. comp.	cont 1: seasonal peak perf. in int. comp.	narrow	r	51.875	0.14
5	5.7	Brustio et al	2021	published	Docu	EUR	international samples	Swimming	cgs	individual sports	female	junior (0)	cont 1: seasonal peak perf. in int. comp.	cont 1: seasonal peak perf. in int. comp.	narrow	r	51.875	0.33
5	5.8	Brustio et al	2021	published	Docu	EUR	international samples	Swimming	cgs	individual sports	female	junior (-2)	cont 1: seasonal peak perf. in int. comp.	cont 1: seasonal peak perf. in int. comp.	narrow	r	57.125	0.12
5	5.8	Brustio et al	2021	published	Docu	EUR	international samples	Swimming	cgs	individual sports	female	junior (-2)	cont 1: seasonal peak perf. in int. comp.	cont 1: seasonal peak perf. in int. comp.	narrow	r	57.125	0.15
5	5.8	Brustio et al	2021	published	Docu	EUR	international samples	Swimming	cgs	individual sports	female	junior (0)	cont 1: seasonal peak perf. in int. comp.	cont 1: seasonal peak perf. in int. comp.	narrow	r	57.125	0.3
5	5.8	Brustio et al	2021	published	Docu	EUR	international samples	Swimming	cgs	individual sports	female	junior (0)	cont 1: seasonal peak perf. in int. comp.	cont 1: seasonal peak perf. in int. comp.	narrow	r	57.125	0.43
5	5.9	Brustio et al	2021	published	Docu	EUR	international samples	Swimming	cgs	individual sports	male	junior (-2)	cont 1: seasonal peak perf. in int. comp.	cont 1: seasonal peak perf. in int. comp.	narrow	r	64.75	0.04
5	5.9	Brustio et al	2021	published	Docu	EUR	international samples	Swimming	cgs	individual sports	male	junior (-2)	cont 1: seasonal peak perf. in int. comp.	cont 1: seasonal peak perf. in int. comp.	narrow	r	64.75	0.16
5	5.9	Brustio et al	2021	published	Docu	EUR	international samples	Swimming	cgs	individual sports	male	junior (0)	cont 1: seasonal peak perf. in int. comp.	cont 1: seasonal peak perf. in int. comp.	narrow	r	64.75	0.31
5	5.9	Brustio et al	2021	published	Docu	EUR	international samples	Swimming	cgs	individual sports	male	junior (0)	cont 1: seasonal peak perf. in int. comp.	cont 1: seasonal peak perf. in int. comp.	narrow	r	64.75	0.4
5	5.11	Brustio et al	2021	published	Docu	EUR	international samples	Swimming	cgs	individual sports	male	junior (-2)	cont 1: seasonal peak perf. in int. comp.	cont 1: seasonal peak perf. in int. comp.	narrow	r	62.625	0.12
5	5.11	Brustio et al	2021	published	Docu	EUR	international samples	Swimming	cgs	individual sports	male	junior (-2)	cont 1: seasonal peak perf. in int. comp.	cont 1: seasonal peak perf. in int. comp.	narrow	r	62.625	0.11
5	5.11	Brustio et al	2021	published	Docu	EUR	international samples	Swimming	cgs	individual sports	male	junior (0)	cont 1: seasonal peak perf. in int. comp.	cont 1: seasonal peak perf. in int. comp.	narrow	r	62.625	0.08
5	5.11	Brustio et al	2021	published	Docu	EUR	international samples	Swimming	cgs	individual sports	male	junior (0)	cont 1: seasonal peak perf. in int. comp.	cont 1: seasonal peak perf. in int. comp.	narrow	r	62.625	0.17
5	5.12	Brustio et al	2021	published	Docu	EUR	international samples	Swimming	cgs	individual sports	male	junior (-2)	cont 1: seasonal peak perf. in int. comp.	cont 1: seasonal peak perf. in int. comp.	narrow	r	59	-0.02
5	5.12	Brustio et al	2021	published	Docu	EUR	international samples	Swimming	cgs	individual sports	male	junior (-2)	cont 1: seasonal peak perf. in int. comp.	cont 1: seasonal peak perf. in int. comp.	narrow	r	59	0.15
5	5.12	Brustio et al	2021	published	Docu	EUR	international samples	Swimming	cgs	individual sports	male	junior (0)	cont 1: seasonal peak perf. in int. comp.	cont 1: seasonal peak perf. in int. comp.	narrow	r	59	0.2
5	5.12	Brustio et al	2021	published	Docu	EUR	international samples	Swimming	cgs	individual sports	male	junior (0)	cont 1: seasonal peak perf. in int. comp.	cont 1: seasonal peak perf. in int. comp.	narrow	r	59	0.28
5	5.13	Brustio et al	2021	published	Docu	EUR	international samples	Swimming	cgs	individual sports	male	junior (-2)	cont 1: seasonal peak perf. in int. comp.	cont 1: seasonal peak perf. in int. comp.	narrow	r	128.938	0.1
5	5.13	Brustio et al	2021	published	Docu	EUR	international samples	Swimming	cgs	individual sports	male	junior (-2)	cont 1: seasonal peak perf. in int. comp.	cont 1: seasonal peak perf. in int. comp.	narrow	r	128.938	0.21
5	5.13	Brustio et al	2021	published	Docu	EUR	international samples	Swimming	cgs	individual sports	male	junior (0)	cont 1: seasonal peak perf. in int. comp.	cont 1: seasonal peak perf. in int. comp.	narrow	r	128.938	0.18
5	5.13	Brustio et al	2021	published	Docu	EUR	international samples	Swimming	cgs	individual sports	male	junior (0)	cont 1: seasonal peak perf. in int. comp.	cont 1: seasonal peak perf. in int. comp.	narrow	r	128.938	0.36
5	5.14	Brustio et al	2021	published	Docu	EUR	international samples	Swimming	cgs	individual sports	male	junior (-2)	cont 1: seasonal peak perf. in int. comp.	cont 1: seasonal peak perf. in int. comp.	narrow	r	56	0.07
5	5.14	Brustio et al	2021	published	Docu	EUR	international samples	Swimming	cgs	individual sports	male	junior (-2)	cont 1: seasonal peak perf. in int. comp.	cont 1: seasonal peak perf. in int. comp.	narrow	r	56	0.15
5	5.14	Brustio et al	2021	published	Docu	EUR	international samples	Swimming	cgs	individual sports	male	junior (0)	cont 1: seasonal peak perf. in int. comp.	cont 1: seasonal peak perf. in int. comp.	narrow	r	56	0.21
5	5.14	Brustio et al	2021	published	Docu	EUR	international samples	Swimming	cgs	individual sports	male	junior (0)	cont 1: seasonal peak perf. in int. comp.	cont 1: seasonal peak perf. in int. comp.	narrow	r	56	0.35
5	5.15	Brustio et al	2021	published	Docu	EUR	international samples	Swimming	cgs	individual sports	male	junior (-2)	cont 1: seasonal peak perf. in int. comp.	cont 1: seasonal peak perf. in int. comp.	narrow	r	56.4375	0.09
5	5.15	Brustio et al	2021	published	Docu	EUR	international samples	Swimming	cgs	individual sports	male	junior (-2)	cont 1: seasonal peak perf. in int. comp.	cont 1: seasonal peak perf. in int. comp.	narrow	r	56.4375	-0.08
5	5.15	Brustio et al	2021	published	Docu	EUR	international samples	Swimming	cgs	individual sports	male	junior (0)	cont 1: seasonal peak perf. in int. comp.	cont 1: seasonal peak perf. in int. comp.	narrow	r	56.4375	0.03
5	5.15	Brustio et al	2021	published	Docu	EUR	international samples	Swimming	cgs	individual sports	male	junior (0)	cont 1: seasonal peak perf. in int. comp.	cont 1: seasonal peak perf. in int. comp.	narrow	r	56.4375	0.12
5	5.16	Brustio et al	2021	published	Docu	EUR	international samples	Swimming	cgs	individual sports	male	junior (-2)	cont 1: seasonal peak perf. in int. comp.	cont 1: seasonal peak perf. in int. comp.	narrow	r	55.25	-0.12
5	5.16	Brustio et al	2021	published	Docu	EUR	international samples	Swimming	cgs	individual sports	male	junior (-2)	cont 1: seasonal peak perf. in int. comp.	cont 1: seasonal peak perf. in int. comp.	narrow	r	55.25	0.07
5	5.16	Brustio et al	2021	published	Docu	EUR	international samples	Swimming	cgs	individual sports	male	junior (0)	cont 1: seasonal peak perf. in int. comp.	cont 1: seasonal peak perf. in int. comp.	narrow	r	55.25	0.12
5	5.16	Brustio et al	2021	published	Docu	EUR	international samples	Swimming	cgs	individual sports	male	junior (0)	cont 1: seasonal peak perf. in int. comp.	cont 1: seasonal peak perf. in int. comp.	narrow	r	55.25	0.23
5	5.17	Brustio et al	2021	published	Docu	EUR	international samples	Swimming	cgs	individual sports	male	junior (-2)	cont 1: seasonal peak perf. in int. comp.	cont 1: seasonal peak perf. in int. comp.	narrow	r	117.188	0.02
5	5.17	Brustio et al	2021	published	Docu	EUR	international samples	Swimming	cgs	individual sports	male	junior (-2)	cont 1: seasonal peak perf. in int. comp.	cont 1: seasonal peak perf. in int. comp.	narrow	r	117.188	0.15
5	5.17	Brustio et al	2021	published	Docu	EUR	international samples	Swimming	cgs	individual sports	male	junior (0)	cont 1: seasonal peak perf. in int. comp.	cont 1: seasonal peak perf. in int. comp.	narrow	r	117.188	0.25
5	5.17	Brustio et al	2021	published	Docu	EUR	international samples	Swimming	cgs	individual sports	male	junior (0)	cont 1: seasonal peak perf. in int. comp.	cont 1: seasonal peak perf. in int. comp.	narrow	r	117.188	0.29
6	6.1	Güllich	2018	unpublished	Quest	GER	national samples/western european	Athletics	cgs	individual sports	male+female	junior (-6)	cont 4: comb. of comp. level and placing	cont 4: comb. of comp. level and placing	wide	rs	13.28	-0.051
6	6.1	Güllich	2018	unpublished	Quest	GER	national samples/western european	Athletics	cgs	individual sports	male+female	junior (-6)	cont 4: comb. of comp. level and placing	cont 4: comb. of comp. level and placing	wide	rs	13.28	-0.106
6	6.1	Güllich	2018	unpublished	Quest	GER	national samples/western european	Athletics	cgs	individual sports	male+female	junior (-4)	cat 2: achiev./not achiev. placing in int. comp.	cat 2: achiev./not achiev. placing in int. comp.	wide	chi	13.28	0
6	6.1	Güllich	2018	unpublished	Quest	GER	national samples/western european	Athletics	cgs	individual sports	male+female	junior (-2)	cat 2: achiev./not achiev. placing in int. comp.	cat 2: achiev./not achiev. placing in int. comp.	wide	chi	13.28	0.157289
6	6.1	Güllich	2018	unpublished	Quest	GER	national samples/western european	Athletics	cgs	individual sports	male+female	junior (0)	cat 2: achiev./not achiev. placing in int. comp.	cat 2: achiev./not achiev. placing in int. comp.	wide	chi	13.28	0.186612
7	7.1	Güllich	2019	unpublished	Quest	GER	national samples/western european	Soccer	game	team sports	female	junior (-4)	cat 1: part./not part. in int. (maj.) comp.	cat 1: part./not part. in int. (maj.) comp.	narrow	chi	9.66667	-0.265332
7	7.1	Güllich	2019	unpublished	Quest	GER	national samples/western european	Soccer	game	team sports	female	junior (0)	cat 1: part./not part. in int. (maj.) comp.	cat 1: part./not part. in int. (maj.) comp.	narrow	chi	9.66667	-0.195615
8	8.1	Güllich	2014a	unpublished	Quest	GER	national samples/western european	Field Hockey	game	team sports	male	junior (-6)	cont 4: comb. of comp. level and placing	cont 4: comb. of comp. level and placing	narrow	rs	15.3333	-0.085
8	8.1	Güllich	2014a	unpublished	Quest	GER	national samples/western european	Field Hockey	game	team sports	male	junior (-4)	cat 2: achiev./not achiev. placing in int. comp.	cat 2: achiev./not achiev. placing in int. comp.	narrow	chi	15.3333	0.0986013
8	8.1	Güllich	2014a	unpublished	Quest	GER	national samples/western european	Field Hockey	game	team sports	male	junior (0)	cat 2: achiev./not achiev. placing in int. comp.	cat 2: achiev./not achiev. placing in int. comp.	narrow	chi	15.3333	0.147533
9	9.1	Güllich	2014b	published	Docu	GER	national samples/western european	Soccer	game	team sports	male	junior (-6)	cat 3: member/not member in youth sport acamdemies	cat 1: part./not part. in int. (maj.) comp.	wide	chi	208	-0.0786788
9	9.1	Güllich	2014b	published	Docu	GER	national samples/western european	Soccer	game	team sports	male	junior (-4)	cat 3: member/not member in youth sport acamdemies	cat 1: part./not part. in int. (maj.) comp.	wide	chi	208	-0.0647145
10	10.1	Güllich & Emrich	2014	unpublished	Quest	GER	national samples/western european	Artistic comp	art comp	individual sports	male+female	junior (-6)	cont 4: comb. of comp. level and placing	cont 4: comb. of comp. level and placing	wide	rs	11.6667	0.032
10	10.1	Güllich & Emrich	2014	unpublished	Quest	GER	national samples/western european	Artistic comp	art comp	individual sports	male+female	junior (-4)	cont 4: comb. of comp. level and placing	cont 4: comb. of comp. level and placing	wide	rs	11.6667	-0.165
10	10.1	Güllich & Emrich	2014	unpublished	Quest	GER	national samples/western european	Artistic comp	art comp	individual sports	male+female	junior (0)	cont 4: comb. of comp. level and placing	cont 4: comb. of comp. level and placing	wide	rs	11.6667	-0.1
10	10.2	Güllich & Emrich	2014	unpublished	Quest	GER	national samples/western european	Cgs sports	cgs	individual sports	male+female	junior (-6)	cont 4: comb. of comp. level and placing	cont 4: comb. of comp. level and placing	wide	rs	74	0.079
10	10.2	Güllich & Emrich	2014	unpublished	Quest	GER	national samples/western european	Cgs sports	cgs	individual sports	male+female	junior (-4)	cont 4: comb. of comp. level and placing	cont 4: comb. of comp. level and placing	wide	rs	74	-0.124
10	10.2	Güllich & Emrich	2014	unpublished	Quest	GER	national samples/western european	Cgs sports	cgs	individual sports	male+female	junior (0)	cont 4: comb. of comp. level and placing	cont 4: comb. of comp. level and placing	wide	rs	74	-0.002
10	10.3	Güllich & Emrich	2014	unpublished	Quest	GER	national samples/western european	Combat sports	combat	individual sports	male+female	junior (-6)	cont 4: comb. of comp. level and placing	cont 4: comb. of comp. level and placing	wide	rs	19.6667	-0.162
10	10.3	Güllich & Emrich	2014	unpublished	Quest	GER	national samples/western european	Combat sports	combat	individual sports	male+female	junior (-4)	cont 4: comb. of comp. level and placing	cont 4: comb. of comp. level and placing	wide	rs	19.6667	-0.143
10	10.3	Güllich & Emrich	2014	unpublished	Quest	GER	national samples/western european	Combat sports	combat	individual sports	male+female	junior (0)	cont 4: comb. of comp. level and placing	cont 4: comb. of comp. level and placing	wide	rs	19.6667	0.194
12	12.1	Sigmund & Güllich	2021	unpublished	Quest	GER	national samples/western european	Athletics	cgs	individual sports	male+female	junior (-6)	cont 4: comb. of comp. level and placing	cont 4: comb. of comp. level and placing	wide	rs	6.6	-0.028
12	12.1	Sigmund & Güllich	2021	unpublished	Quest	GER	national samples/western european	Athletics	cgs	individual sports	male+female	junior (-6)	cont 4: comb. of comp. level and placing	cont 4: comb. of comp. level and placing	wide	rs	6.6	-0.085
12	12.1	Sigmund & Güllich	2021	unpublished	Quest	GER	national samples/western european	Athletics	cgs	individual sports	male+female	junior (-4)	cont 4: comb. of comp. level and placing	cont 4: comb. of comp. level and placing	wide	rs	6.6	-0.201
12	12.1	Sigmund & Güllich	2021	unpublished	Quest	GER	national samples/western european	Athletics	cgs	individual sports	male+female	junior (-2)	cont 4: comb. of comp. level and placing	cont 4: comb. of comp. level and placing	wide	rs	6.6	-0.034
12	12.1	Sigmund & Güllich	2021	unpublished	Quest	GER	national samples/western european	Athletics	cgs	individual sports	male+female	junior (0)	cont 4: comb. of comp. level and placing	cont 4: comb. of comp. level and placing	wide	rs	6.6	0.125
12	12.2	Sigmund & Güllich	2021	unpublished	Quest	GER	national samples/western european	Volleyball	game	team sports	male+female	junior (-6)	cont 4: comb. of comp. level and placing	cont 4: comb. of comp. level and placing	wide	rs	7.4	0.441
12	12.2	Sigmund & Güllich	2021	unpublished	Quest	GER	national samples/western european	Volleyball	game	team sports	male+female	junior (-6)	cont 4: comb. of comp. level and placing	cont 4: comb. of comp. level and placing	wide	rs	7.4	0.165
12	12.2	Sigmund & Güllich	2021	unpublished	Quest	GER	national samples/western european	Volleyball	game	team sports	male+female	junior (-4)	cont 4: comb. of comp. level and placing	cont 4: comb. of comp. level and placing	wide	rs	7.4	0.29
12	12.2	Sigmund & Güllich	2021	unpublished	Quest	GER	national samples/western european	Volleyball	game	team sports	male+female	junior (-2)	cont 4: comb. of comp. level and placing	cont 4: comb. of comp. level and placing	wide	rs	7.4	0.233
12	12.2	Sigmund & Güllich	2021	unpublished	Quest	GER	national samples/western european	Volleyball	game	team sports	male+female	junior (0)	cont 4: comb. of comp. level and placing	cont 4: comb. of comp. level and placing	wide	rs	7.4	0.521
14	14.1	Güllich et al	2009	unpublished	Docu	GER	national samples/western european	Rowing	cgs	individual sports	male+female	junior (0)	cat 2: achiev./not achiev. placing in int. comp.	cat 2: achiev./not achiev. placing in int. comp.	wide	chi	67	0.00183366
16	16.1	Hornig et al	2016	unpublished	Quest	GER	national samples/western european	Soccer	game	team sports	male	junior (-4)	cat 1: part./not part. in int. (maj.) comp.	cat 1: part./not part. in int. (maj.) comp.	narrow	chi	17.3333	-0.100201
16	16.1	Hornig et al	2016	unpublished	Quest	GER	national samples/western european	Soccer	game	team sports	male	junior (-2)	cat 1: part./not part. in int. (maj.) comp.	cat 1: part./not part. in int. (maj.) comp.	narrow	chi	17.3333	0.0602029
16	16.1	Hornig et al	2016	unpublished	Quest	GER	national samples/western european	Soccer	game	team sports	male	junior (0)	cat 1: part./not part. in int. (maj.) comp.	cat 1: part./not part. in int. (maj.) comp.	narrow	chi	17.3333	0.270721
17	17.1	Kalén et al	2017	published	Docu	EUR	international samples	Basketball	game	team sports	male	junior (0)	cont 2: number of int. comp.	cont 5: defined measure of efficiency	narrow	r	558	0.09
17	17.2	Kalén et al	2017	published	Docu	EUR	international samples	Basketball	game	team sports	female	junior (0)	cont 2: number of int. comp.	cont 5: defined measure of efficiency	narrow	r	397	-0.02
18	18.1	Kristiansen & Stensrud	2020	published	Docu	NOR	national samples/western european	Handball	game	team sports	female	junior (-2)	cat 3: member/not member in youth sport acamdemies	cat 3: amount of minutes played (grouping) in maj. int. comp.	wide	chi	10	-0.25
19	19.1	Reid et al	2007	published	Docu	Int	international samples	Tennis	game	individual sports	male	junior (0)	cont 3: int. rankings	cont 3: int. rankings	wide	r	106	0.232
20	20.1	Schumacher et al	2006	published	Docu	Int	international samples	Race cycling	cgs	individual sports	male	junior (0)	cat 2: achiev./not achiev. placing in int. comp.	cat 2: achiev./not achiev. placing in int. comp.	wide	chi	383	0.11239
20	20.2	Schumacher et al	2006	published	Docu	Int	international samples	Race cycling	cgs	individual sports	male	junior (0)	cat 2: achiev./not achiev. placing in int. comp.	cat 2: achiev./not achiev. placing in int. comp.	wide	chi	52	-0.0602339
20	20.3	Schumacher et al	2006	published	Docu	Int	international samples	Race cycling	cgs	individual sports	male	junior (0)	cat 2: achiev./not achiev. placing in int. comp.	cat 2: achiev./not achiev. placing in int. comp.	wide	chi	218	0.329662
20	20.4	Schumacher et al	2006	published	Docu	Int	international samples	Race cycling	cgs	individual sports	male	junior (0)	cat 2: achiev./not achiev. placing in int. comp.	cat 2: achiev./not achiev. placing in int. comp.	wide	chi	132	0.322031
21	21.1	Zsombor et al	2020	published	Docu	EUR	international samples	Basketball	game	team sports	male	junior (0)	cat 1: part./not part. in int. (maj.) comp.	cat 3: amount of minutes played (grouping) in maj. int. comp.	narrow	chi	58	0.209899
